# Supplementary material for: Resensitizing multidrug-resistant Gram-negative bacteria to carbapenems and colistin using disulfiram
Source: Commun Biol. 2023 Aug 3;6:810. doi: 10.1038/s42003-023-05173-7 (PMC10400630; doi:10.1038/s42003-023-05173-7)
Supplement: Supplementary file 3 — Supplementary Data 1 [file 42003_2023_5173_MOESM3_ESM.xlsx]

## Sheet: Figure 1
Figure 1
Figure 1a											Figure 1b											Figure 1c
		DSF (μg/mL)											Ciprofloxacin (μg/mL)											Ciprofloxacin (μg/mL)
		512	256	128	64	32	16	8	0				32	16	8	4	2	1	0.5	0				32	16	8	4	2	1	0.5	0
Ciprofloxacin (μg/mL)	0	0.058	0.052	0.201	0.28	0.282	0.291	0.399	0.573		DDC (μg/mL)	0	0.042	0.213	0.397	0.559	0.597	0.627	0.665	0.762		DMDC (μg/mL)	0	0.046	0.394	0.397	0.651	0.68	0.709	0.73	0.754
	0.5	0.054	0.054	0.232	0.32	0.318	0.368	0.396	0.541			2	0.042	0.208	0.45	0.549	0.572	0.61	0.653	0.785			2	0.044	0.332	0.56	0.61	0.643	0.623	0.674	0.691
	1	0.051	0.059	0.26	0.328	0.281	0.376	0.389	0.482			4	0.051	0.265	0.481	0.557	0.556	0.595	0.601	0.698			4	0.041	0.404	0.533	0.546	0.562	0.558	0.66	0.652
	2	0.052	0.057	0.256	0.287	0.321	0.43	0.397	0.388			8	0.05	0.365	0.492	0.504	0.506	0.497	0.447	0.625			8	0.044	0.466	0.537	0.492	0.491	0.53	0.501	0.569
	4	0.054	0.053	0.178	0.257	0.282	0.279	0.337	0.253			16	0.041	0.374	0.396	0.396	0.38	0.363	0.397	0.405			16	0.044	0.409	0.382	0.353	0.337	0.291	0.356	0.317
	8	0.058	0.058	0.131	0.173	0.171	0.145	0.205	0.262			32	0.043	0.343	0.344	0.343	0.343	0.35	0.34	0.345			32	0.04	0.049	0.049	0.044	0.044	0.045	0.047	0.046
	16	0.053	0.054	0.154	0.157	0.159	0.154	0.153	0.25			64	0.043	0.045	0.042	0.045	0.043	0.045	0.044	0.045			64	0.045	0.044	0.043	0.044	0.044	0.045	0.046	0.046
	32	0.059	0.055	0.056	0.057	0.057	0.055	0.052	0.05			128	0.043	0.045	0.042	0.045	0.043	0.045	0.044	0.045			128	0.043	0.047	0.044	0.046	0.043	0.049	0.046	0.045
		DSF (μg/mL)											Vancomycin (μg/mL)											Vancomycin (μg/mL)
		512	256	128	64	32	16	8	0				256	128	64	32	16	8	4	0				256	128	64	32	16	8	4	0
Vancomycin (μg/mL)	0	0.058	0.052	0.201	0.28	0.282	0.291	0.399	0.573		DDC (μg/mL)	0	0.041	0.043	0.042	0.371	0.374	0.558	0.701	0.77		DMDC (μg/mL)	0	0.041	0.043	0.044	0.394	0.467	0.581	0.739	0.757
	4	0.054	0.054	0.232	0.32	0.318	0.368	0.396	0.541			2	0.041	0.043	0.043	0.203	0.344	0.465	0.612	0.706			2	0.042	0.044	0.043	0.188	0.323	0.505	0.695	0.772
	8	0.051	0.059	0.26	0.328	0.281	0.376	0.389	0.482			4	0.041	0.042	0.042	0.223	0.379	0.461	0.563	0.664			4	0.041	0.042	0.043	0.216	0.401	0.558	0.667	0.722
	16	0.052	0.057	0.256	0.287	0.321	0.43	0.397	0.388			8	0.044	0.043	0.043	0.151	0.315	0.394	0.482	0.574			8	0.046	0.043	0.042	0.19	0.257	0.386	0.507	0.584
	32	0.054	0.053	0.178	0.257	0.282	0.279	0.337	0.253			16	0.043	0.045	0.047	0.148	0.253	0.3	0.37	0.438			16	0.042	0.043	0.043	0.122	0.147	0.272	0.407	0.437
	64	0.058	0.058	0.131	0.173	0.171	0.145	0.205	0.262			32	0.04	0.04	0.045	0.043	0.243	0.244	0.343	0.343			32	0.042	0.043	0.043	0.043	0.043	0.045	0.042	0.045
	128	0.053	0.054	0.154	0.157	0.159	0.154	0.153	0.25			64	0.045	0.044	0.045	0.043	0.045	0.042	0.045	0.043			64	0.043	0.043	0.043	0.045	0.044	0.045	0.044	0.044
	256	0.059	0.055	0.056	0.057	0.057	0.055	0.052	0.05			128	0.045	0.044	0.045	0.043	0.045	0.042	0.045	0.043			128	0.043	0.047	0.046	0.047	0.044	0.044	0.044	0.045
		DSF (μg/mL)											Tigecycline (μg/mL)											Tigecycline (μg/mL)
		512	256	128	64	32	16	8	0				4	2	1	0.5	0.25	0.125	0.063	0				4	2	1	0.5	0.25	0.125	0.063	0
Tigecycline (μg/mL)	0	0.049	0.049	0.163	0.251	0.259	0.265	0.339	0.619		DDC (μg/mL)	0	0.043	0.043	0.043	0.044	0.15	0.204	0.319	0.713		DMDC (μg/mL)	0	0.045	0.045	0.042	0.044	0.255	0.283	0.381	0.617
	0.063	0.054	0.053	0.15	0.236	0.343	0.344	0.377	0.584			2	0.043	0.045	0.043	0.043	0.044	0.22	0.358	0.695			2	0.045	0.047	0.041	0.044	0.245	0.263	0.337	0.575
	0.125	0.052	0.048	0.109	0.2	0.273	0.318	0.349	0.564			4	0.044	0.042	0.042	0.043	0.043	0.292	0.38	0.663			4	0.045	0.044	0.044	0.045	0.215	0.332	0.299	0.514
	0.25	0.051	0.05	0.047	0.158	0.176	0.234	0.242	0.54			8	0.043	0.045	0.046	0.044	0.044	0.157	0.215	0.575			8	0.046	0.047	0.043	0.044	0.267	0.336	0.307	0.504
	0.5	0.042	0.042	0.049	0.046	0.043	0.044	0.046	0.041			16	0.043	0.043	0.044	0.044	0.045	0.05	0.142	0.434			16	0.046	0.053	0.044	0.046	0.045	0.044	0.353	0.443
	1	0.043	0.041	0.04	0.049	0.047	0.04	0.048	0.046			32	0.05	0.045	0.045	0.048	0.041	0.045	0.064	0.121			32	0.046	0.043	0.044	0.057	0.044	0.046	0.044	0.043
	2	0.052	0.049	0.052	0.048	0.049	0.043	0.04	0.04			64	0.04	0.044	0.04	0.048	0.048	0.049	0.041	0.043			64	0.044	0.046	0.046	0.046	0.045	0.047	0.045	0.049
	4	0.052	0.05	0.047	0.046	0.048	0.046	0.043	0.044			128	0.045	0.045	0.048	0.047	0.049	0.044	0.042	0.047			128	0.046	0.046	0.047	0.046	0.043	0.044	0.049	0.041
		DSF (μg/mL)											Doxycycline (μg/mL)											Doxycycline (μg/mL)
		512	256	128	64	32	16	8	0				32	16	8	4	2	1	0.5	0				32	16	8	4	2	1	0.5	0
Doxycycline (μg/mL)	0	0.054	0.051	0.203	0.25	0.247	0.253	0.371	0.537		DDC (μg/mL)	0	0.046	0.326	0.374	0.454	0.532	0.595	0.63	0.736		DMDC (μg/mL)	0	0.047	0.311	0.341	0.505	0.52	0.595	0.631	0.726
	0.5	0.053	0.057	0.165	0.225	0.247	0.218	0.323	0.476			2	0.045	0.277	0.326	0.363	0.435	0.487	0.577	0.677			2	0.047	0.258	0.314	0.384	0.436	0.502	0.528	0.701
	1	0.051	0.055	0.154	0.246	0.216	0.215	0.249	0.465			4	0.046	0.046	0.335	0.393	0.434	0.486	0.542	0.637			4	0.048	0.047	0.278	0.351	0.433	0.453	0.509	0.655
	2	0.051	0.052	0.154	0.23	0.174	0.215	0.272	0.408			8	0.046	0.049	0.109	0.359	0.379	0.422	0.474	0.555			8	0.048	0.047	0.324	0.334	0.341	0.389	0.494	0.521
	4	0.053	0.056	0.102	0.14	0.173	0.139	0.15	0.378			16	0.046	0.053	0.051	0.161	0.251	0.329	0.368	0.407			16	0.05	0.046	0.045	0.22	0.224	0.246	0.415	0.428
	8	0.052	0.052	0.048	0.085	0.09	0.095	0.143	0.247			32	0.047	0.04	0.045	0.041	0.04	0.143	0.456	0.455			32	0.047	0.048	0.045	0.045	0.044	0.045	0.045	0.045
	16	0.052	0.054	0.048	0.049	0.047	0.045	0.085	0.146			64	0.043	0.043	0.044	0.043	0.043	0.05	0.04	0.045			64	0.049	0.048	0.046	0.046	0.046	0.045	0.044	0.045
	32	0.052	0.053	0.049	0.047	0.045	0.045	0.044	0.045			128	0.043	0.045	0.042	0.045	0.043	0.045	0.044	0.045			128	0.048	0.048	0.048	0.047	0.045	0.047	0.043	0.047
		DSF (μg/mL)											Meropenem (μg/mL)											Meropenem (μg/mL)
		512	256	128	64	32	16	8	0				32	16	8	4	2	1	0.5	0				32	16	8	4	2	1	0.5	0
Meropenem (μg/mL)	0	0.052	0.051	0.191	0.216	0.215	0.308	0.348	0.43		DDC (μg/mL)	0	0.042	0.455	0.552	0.578	0.564	0.616	0.687	0.789		DMDC (μg/mL)	0	0.042	0.495	0.585	0.583	0.604	0.652	0.733	0.755
	1	0.051	0.058	0.11	0.118	0.155	0.155	0.212	0.384			2	0.042	0.043	0.043	0.499	0.484	0.508	0.61	0.732			2	0.043	0.043	0.043	0.153	0.481	0.517	0.578	0.782
	2	0.056	0.052	0.051	0.05	0.048	0.05	0.14	0.378			4	0.042	0.043	0.042	0.043	0.42	0.444	0.533	0.689			4	0.044	0.042	0.044	0.043	0.497	0.537	0.648	0.709
	4	0.051	0.051	0.051	0.055	0.051	0.05	0.05	0.342			8	0.044	0.047	0.049	0.058	0.368	0.401	0.409	0.605			8	0.042	0.043	0.043	0.042	0.381	0.376	0.458	0.616
	8	0.051	0.051	0.051	0.051	0.05	0.05	0.05	0.319			16	0.043	0.047	0.048	0.049	0.04	0.162	0.208	0.43			16	0.043	0.043	0.042	0.043	0.043	0.172	0.191	0.215
	16	0.052	0.05	0.051	0.051	0.05	0.051	0.05	0.32			32	0.049	0.046	0.049	0.043	0.045	0.048	0.049	0.194			32	0.044	0.043	0.044	0.043	0.044	0.044	0.043	0.054
	32	0.05	0.053	0.054	0.05	0.05	0.05	0.05	0.05			64	0.041	0.043	0.04	0.044	0.04	0.048	0.048	0.049			64	0.042	0.042	0.043	0.047	0.044	0.044	0.044	0.045
	64	0.051	0.05	0.051	0.051	0.05	0.05	0.05	0.05			128	0.042	0.047	0.045	0.045	0.048	0.047	0.049	0.044			128	0.043	0.043	0.045	0.045	0.043	0.044	0.044	0.044
		DSF (μg/mL)											Colistin (μg/mL)											Colistin (μg/mL)
		512	256	128	64	32	16	8	0				32	16	8	4	2	1	0.5	0				32	16	8	4	2	1	0.5	0
Colistin (μg/mL)	0	0.04	0.042	0.166	0.209	0.236	0.324	0.339	0.429		DDC (μg/mL)	0	0.041	0.042	0.042	0.144	0.451	0.545	0.701	0.835		DMDC (μg/mL)	0	0.042	0.042	0.043	0.247	0.445	0.734	0.742	0.752
	0.25	0.043	0.046	0.046	0.14	0.2	0.376	0.399	0.429			2	0.044	0.043	0.043	0.043	0.043	0.043	0.526	0.809			2	0.043	0.043	0.044	0.044	0.043	0.508	0.679	0.758
	0.5	0.047	0.044	0.044	0.043	0.048	0.045	0.177	0.499			4	0.043	0.042	0.041	0.042	0.043	0.043	0.043	0.723			4	0.041	0.042	0.042	0.043	0.043	0.043	0.357	0.726
	1	0.041	0.044	0.048	0.044	0.051	0.046	0.045	0.483			8	0.044	0.046	0.043	0.043	0.045	0.044	0.044	0.64			8	0.042	0.044	0.042	0.043	0.043	0.043	0.043	0.584
	2	0.046	0.041	0.041	0.047	0.05	0.045	0.047	0.475			16	0.043	0.045	0.045	0.047	0.047	0.048	0.049	0.383			16	0.041	0.043	0.043	0.043	0.043	0.043	0.043	0.24
	4	0.044	0.044	0.048	0.049	0.048	0.045	0.042	0.453			32	0.048	0.047	0.041	0.043	0.043	0.049	0.047	0.147			32	0.041	0.042	0.042	0.043	0.043	0.045	0.044	0.044
	8	0.045	0.05	0.044	0.048	0.049	0.043	0.042	0.041			64	0.04	0.044	0.04	0.048	0.048	0.049	0.041	0.043			64	0.042	0.043	0.044	0.044	0.045	0.045	0.044	0.044
	16	0.046	0.041	0.044	0.042	0.049	0.045	0.042	0.041			128	0.045	0.045	0.048	0.047	0.049	0.044	0.042	0.047			128	0.042	0.043	0.043	0.045	0.043	0.044	0.045	0.044

## Sheet: Figure 2
Figure 2
Figure 2a
E. coli DH5α (PUC19)		Meropenem (μg/mL)
		0.25	0.125	0.063	0.031	0.016	0.008	0.004	0
DSF (μg/mL)	0	0.045	0.043	0.049	0.17	0.154	0.608	0.672	0.493
	8	0.043	0.048	0.044	0.227	0.147	0.489	0.487	0.496
	16	0.045	0.042	0.052	0.251	0.177	0.302	0.402	0.434
	32	0.045	0.045	0.045	0.303	0.113	0.216	0.209	0.23
	64	0.043	0.045	0.045	0.12	0.177	0.255	0.251	0.21
	128	0.045	0.045	0.045	0.145	0.18	0.276	0.271	0.215
	256	0.043	0.045	0.045	0.045	0.043	0.045	0.045	0.045
	512	0.045	0.045	0.045	0.045	0.045	0.045	0.045	0.045
Figure 2b
E. coli DH5α (PUC19-blaNDM)		Meropenem (μg/mL)
		64	32	16	8	4	2	1	0
DSF (μg/mL)	0	0.043	0.043	0.345	0.404	0.412	0.455	0.479	0.56
	8	0.043	0.043	0.043	0.113	0.252	0.383	0.395	0.332
	16	0.044	0.044	0.044	0.045	0.154	0.24	0.301	0.216
	32	0.045	0.045	0.045	0.048	0.047	0.046	0.269	0.202
	64	0.043	0.043	0.043	0.045	0.046	0.045	0.22	0.197
	128	0.047	0.047	0.047	0.047	0.045	0.048	0.045	0.171
	256	0.045	0.045	0.045	0.048	0.045	0.045	0.045	0.048
	512	0.047	0.047	0.047	0.045	0.047	0.047	0.047	0.045
Figure 2c
E. coli C3 (blaNDM-1)
	Log10 CFU/mL
Time (h)	Control			MER (4 μg/mL)			DSF (64 μg/mL)			MEM + DSF (4 + 64 μg/mL)
0	6.25	6.25	6.24	6.25	6.25	6.24	6.25	6.25	6.24	6.25	6.25	6.24
6	8.93	8.86	8.88	7.4	7.69	7.58	8.45	8.46	8.45	3	2.95	2.96
12	9.06	9.01	9.04	7.94	7.88	9.02	8.59	8.58	8.61	2.34	2.46	2.3
24	9.11	9.06	9.11	8.68	8.64	8.66	9.01	9.11	9.04	0.78	0.85	1
S. Enteritidis H8 (blaNDM-1)
	Log10 CFU/mL
Time (h)	Control			MER (4 μg/mL)			DSF (64 μg/mL)			MEM + DSF (4 + 64 μg/mL)
0	6.62	6.52	6.56	6.62	6.52	6.56	6.62	6.52	6.56	6.62	6.52	6.56
6	8.49	8.54	8.51	8.06	8.13	8.09	8.51	8.45	8.48	6.38	6.33	6.35
12	8.78	8.99	8.87	8.75	8.86	8.87	8.48	8.51	8.51	6.16	5.19	6.15
24	9.18	9.2	9.22	9.1	9.08	9.06	8.82	8.83	8.75	4.75	3.76	4.81
E. coli G6 (blaNDM-5)
	Log10 CFU/mL
Time (h)	Control			MER (8 μg/mL)			DSF (64 μg/mL)			MEM + DSF (8 + 64 μg/mL)
0	6.26	6.21	6.25	6.26	6.21	6.25	6.26	6.21	6.25	6.26	6.21	6.25
6	9.1	8.95	9.03	7.8	7.97	7.73	8.53	8.52	8.46	3.18	3.21	3.2
12	9.12	9.2	9.18	8.65	8.62	8.62	8.47	8.47	8.53	2.86	2.91	2.89
24	9.27	9.25	9.3	8.89	9	8.94	8.51	8.59	8.56	1.94	1.95	1.91
E. coli B2 (blaNDM-5)
	Log10 CFU/mL
Time (h)	Control			MER (8 μg/mL)			DSF (64 μg/mL)			MEM + DSF (8 + 64 μg/mL)
0	6.51	6.5	6.52	6.51	6.5	6.52	6.51	6.5	6.52	6.51	6.5	6.52
6	8.56	8.6	8.58	7.83	7.88	7.78	7.83	7.72	7.91	4.32	4.32	4.31
12	8.89	8.94	8.85	8.23	8.54	8.36	8.39	8.21	8.37	3.79	3.85	3.78
24	9.13	9.04	9.09	9	9.04	8.97	8.75	8.91	9.03	3.46	3.48	3.47
Figure 2d
		DSF (μg/mL)
		0.98	1.95	3.9	7.8	15.6	31.25	62.5	125	250	500
Residual activity (%)	NDM-1	98.7	94.2	90.7	81.5	62.5	51.3	38.2	24.5	10.5	2.5
		96.8	93.7	89.4	80.7	65.1	49.3	41.3	21.5	12.6	3.8
		95.4	94.6	91.5	75.6	59.2	48.9	35.6	26.7	14.6	5.4
	NDM-5	95.7	90.5	85.6	71.9	58.6	46.8	31.5	25.6	15.9	6.3
		96.8	91.7	87.6	72.9	60.9	48.6	32.8	21.4	17.5	5.4
		95.4	92.3	84.5	73.4	61.4	50.8	37.5	22.3	16.3	3.7

## Sheet: Figure 3
Figure 3
Figure 3a
E. coli G92 (mcr-1)											E. coli CP131 (mcr-3)											K. pneumoniae D120 (mcr-8)
	Colistin (μg/mL)												DSF (μg/mL)											Colistin (μg/mL)
		4	2	1	0.5	0.25	0.125	0.063	0				512	256	128	64	32	16	8	0				4	2	1	0.5	0.25	0.125	0.063	0
DSF (μg/mL)	0	0.044	0.383	0.514	0.504	0.489	0.449	0.474	0.49		Colistin (μg/mL)	0	0.045	0.045	0.099	0.143	0.155	0.201	0.415	0.574		DSF (μg/mL)	0	0.043	0.482	0.561	0.564	0.562	0.571	0.586	0.581
	8	0.045	0.044	0.047	0.045	0.046	0.046	0.047	0.408			0.063	0.045	0.043	0.044	0.043	0.043	0.048	0.043	0.488			8	0.043	0.044	0.044	0.043	0.044	0.045	0.044	0.314
	16	0.044	0.045	0.042	0.044	0.045	0.046	0.045	0.271			0.125	0.049	0.044	0.044	0.043	0.042	0.042	0.047	0.418			16	0.042	0.042	0.045	0.044	0.043	0.044	0.043	0.225
	32	0.045	0.044	0.047	0.045	0.044	0.048	0.046	0.214			0.25	0.047	0.046	0.046	0.045	0.043	0.042	0.043	0.383			32	0.042	0.044	0.043	0.043	0.043	0.044	0.043	0.202
	64	0.048	0.043	0.048	0.045	0.045	0.047	0.045	0.218			0.5	0.045	0.045	0.044	0.044	0.043	0.042	0.042	0.34			64	0.042	0.043	0.043	0.043	0.044	0.044	0.045	0.191
	128	0.046	0.048	0.049	0.052	0.045	0.045	0.048	0.181			1	0.045	0.048	0.044	0.046	0.044	0.046	0.043	0.242			128	0.042	0.043	0.044	0.044	0.045	0.046	0.045	0.143
	256	0.045	0.046	0.047	0.047	0.051	0.045	0.048	0.045			2	0.043	0.044	0.048	0.043	0.045	0.042	0.044	0.042			256	0.043	0.045	0.045	0.046	0.044	0.045	0.046	0.045
	512	0.045	0.048	0.045	0.045	0.045	0.045	0.045	0.05			4	0.043	0.047	0.045	0.048	0.045	0.046	0.046	0.042			512	0.044	0.043	0.044	0.044	0.045	0.043	0.044	0.046
Figure 3b
E. coli B2 (mcr-1)
	Log10 CFU/mL
Time (h)	Control			Colstin (2 μg/mL)			DSF (64 μg/mL)			COL + DSF (2 + 64 μg/mL)
0	8.18	8.2	8.15	8.18	8.2	8.15	8.18	8.2	8.15	8.18	8.2	8.15
6	9.08	9.15	9.1	8.92	9	8.94	8.71	8.8	8.72	3.2	3.96	3.19
12	9.06	9.05	9.08	9.04	9.11	9	8.93	8.85	8.94	3.19	3.2	3.12
24	9	8.94	9.02	8.93	8.85	8.87	8.96	8.95	8.99	2.65	3.04	3.08
E. coli G92 (mcr-1)
	Log10 CFU/mL
Time (h)	Control			Colstin (2 μg/mL)			DSF (64 μg/mL)			COL + DSF (2 + 64 μg/mL)
0	7.81	7.87	7.85	7.81	7.87	7.85	7.81	7.87	7.85	7.81	7.87	7.85
6	9.2	9.21	9.19	9.18	9.19	9.19	8.79	8.78	8.68	4.99	4.39	4.42
12	9.2	9.2	9.2	9.19	9.18	9.16	8.92	8.83	8.78	4.32	4.28	4.3
24	9.15	9.15	9.18	9.15	9.18	9.11	9.14	9.09	9.08	3.35	3.96	4
E. coli CP131 (mcr-3)
	Log10 CFU/mL
Time (h)	Control			Colstin (1 μg/mL)			DSF (64 μg/mL)			COL + DSF (1 + 64 μg/mL)
0	8.21	8.24	8.23	8.21	8.24	8.23	8.21	8.24	8.23	8.21	8.24	8.23
6	9.28	9.24	9.26	9.03	8.96	9	9.18	9.2	9.12	3.5	3.25	4.1
12	9.38	9.35	9.36	9.19	9.13	9.15	9.23	9.21	9.24	3.31	3.3	3.3
24	9.37	9.35	9.36	9.18	9.16	9.15	9.38	9.36	9.3	3.29	2.86	3.23
K. pneumoniae D120 (mcr-8)
	Log10 CFU/mL
Time (h)	Control			Colstin (2 μg/mL)			DSF (64 μg/mL)			COL + DSF (2 + 64 μg/mL)
0	8.23	8.24	8.23	8.23	8.24	8.23	8.23	8.24	8.23	8.23	8.24	8.23
6	9.32	9.29	9.3	9.26	9.21	9.23	8.93	8.94	8.9	2.89	2.88	3.32
12	9.37	9.35	9.35	9.35	9.37	9.33	8.94	8.89	8.92	2.34	2.2	2.48
24	9.34	9.33	9.35	9.32	9.34	9.3	9.17	9.2	9.25	2.15	2.2	2

## Sheet: Figure 4
Figure 4
Figure 4a
	DSF (μg/mL)
	0			32			64			128			256
mRNA expression of mcr-1/16s rRNA	1.00254	0.996122	1.00134	0.102238	0.149908	0.0902456	0.121582	0.0960547	0.11744	0.0511189	0.0529216	0.0507658	0.0438889	0.0366511	0.0401071
Figure 4d
Membrane permeability
	Colistin (μg/ml)	– DSF			+ DSF
PI fluorescence units	0	44	23	37	44	23	37
	4	32	37	45	100	133	109
	8	37	46	45	206	197	182
	12	41	52	39	257	297	265
	16	43	61	51	344	370	378
Membrane potential
	Colistin (μg/ml)	– DSF			+ DSF
DiSC3(5) fluorescence units	0	12098	13124	12814	15632	16357	13475
	4	13296	12830	12935	23669	25604	26696
	8	14782	13433	16430	26167	27328	29430
	12	19455	19764	18045	31330	32627	31584
	16	21550	22956	24362	34686	38536	35556

## Sheet: Figure 5
Figure 5
Figure 5a																				Figure 5b											Figure 5C
Gene_id	Gene name	Gene description	FC(COL_DSF/COL)	Log2FC(COL_DSF/COL)	Pvalue	Padjust	Significant	Regulate	Type	COL1	COL2	COL3	COL_DSF_1	COL_DSF_2	COL_DSF_3	COL	COL_DSF			NO	Pathway ID	Pathway Description	Gene Num	Ratio in study	Ratio in pop	Rich factor	P-value	Corrected P-value			Ribosome
b0972	hyaA	hydrogenase 1 small subunit	0.013	-6.21407	0	0	yes	down	mRNA	875.18	718.51	750.96	7.25	6.55	6.54	781.55	6.78			1	map03010	Ribosome	30	30/516	43/3068	0.697674	0	0			rpsB	1.04781	0.941321	0.993439	-0.8349	-0.960334	-1.18734
b3469	zntA	Zn(2(+))/Cd(2(+))/Pb(2(+)) exporting P-type ATPase	57.266	5.83962	0	0	yes	up	mRNA	31.43	31.25	38.1	1301.83	1323.79	1102.33	33.5933	1242.65			2	map00190	Oxidative phosphorylation	24	24/516	38/3068	0.631579	0	0			rpsF	0.985838	0.967044	1.03687	-1.09211	-0.837842	-1.0598
b1493	gadB	glutamate decarboxylase B	0.011	-6.55567	0	0	yes	down	mRNA	883.86	746.2	860.07	4.92	4.91	7.42	830.043	5.75			3	map00195	Photosynthesis	6	6/516	6/3068	1	0	0.0009			rpsJ	0.928443	0.995375	1.07215	-0.939979	-1.01035	-1.04564
b3517	gadA	glutamate decarboxylase A	0.013	-6.26495	0	0	yes	down	mRNA	2429.21	2079.93	2423.1	18.63	19.47	20.04	2310.75	19.38			4	map00240	Pyrimidine metabolism	23	23/516	65/3068	0.353846	0.0002	0.0049			rpsA	1.01492	0.961245	1.01782	-1.00162	-0.891345	-1.10102
b3514	mdtF	multidrug efflux pump RND permease MdtF	0.019	-5.70809	0	0	yes	down	mRNA	234.69	202.83	211.38	2.8	2.57	2.7	216.3	2.69			5	map00250	Alanine, aspartate and glutamate metabolism	14	14/516	31/3068	0.451613	0.0002	0.0061			rpsR	1.05017	0.976292	0.970279	-0.92392	-1.01866	-1.05416
b0973	hyaB	hydrogenase 1 large subunit	0.012	-6.35128	0	0	yes	down	mRNA	675.25	539.1	575.38	5.37	4.41	4.43	596.577	4.73667			6	map00910	Nitrogen metabolism	11	11/516	24/3068	0.458333	0.0008	0.0171			rpsI	1.04294	0.938399	1.01179	-1.02314	-0.88316	-1.08682
b4002	zraP	zinc responsive%2C periplasmic protein with chaperone activity	0.029	-5.08478	0	0	yes	down	mRNA	917.15	897.55	989.02	19.37	15.13	17.8	934.573	17.4333			7	map00230	Purine metabolism	26	26/516	89/3068	0.292135	0.0022	0.039			rpsC	1.00574	0.962835	1.01796	-0.825958	-1.01337	-1.1472
b3510	hdeA	HdeA monomer%2C chaperone active form	0.022	-5.53578	0	0	yes	down	mRNA	5107.97	4608.59	5017.15	59.84	58.79	76.05	4911.24	64.8933			8	map00020	Citrate cycle (TCA cycle)	11	11/516	28/3068	0.392857	0.0038	0.0464			rpsU	0.972386	1.0133	1.01041	-0.90134	-1.03403	-1.06072
b2552	hmp	nitric oxide dioxygenase	221.376	7.79035	0	0	yes	up	mRNA	15.34	13.75	13.96	2053.3	1950.02	2145.96	14.35	2049.76			9	map00220	Arginine biosynthesis	8	8/516	18/3068	0.444444	0.0055	0.0565			rpsF	0.985838	0.967044	1.03687	-1.09211	-0.837842	-1.0598
b4249	bdcA	c-di-GMP-binding biofilm dispersal mediator protein	272.962	8.09256	0	0	yes	up	mRNA	5.16	5.71	4.77	962.92	1001.79	759.28	5.21333	907.997			10	map02020	Two-component system	37	37/516	147/3068	0.251701	0.0054	0.0603			rpsD	1.0017	1.0143	0.961516	-1.22357	-0.813663	-0.940275
b4209	ytfE	iron-sulfur cluster repair protein YtfE	1177.95	10.2021	0	0	yes	up	mRNA	2.24	2.58	3.28	2271.13	1849.61	1962.61	2.7	2027.78														rpsS	0.98258	0.925534	1.05434	-1.25835	-0.72783	-0.976272
b4192	ulaG	L-ascorbate-6-phosphate lactonase	132.566	7.05056	1.82e-302	6.23e-300	yes	up	mRNA	3.98	3.19	3.37	357.29	257.09	286.39	3.51333	300.257														rpsG	1.03327	0.896362	1.02258	-0.703595	-0.951103	-1.29752
b1532	marB	multiple antibiotic resistance protein	41.209	5.36489	1.76e-291	5.56e-289	yes	up	mRNA	78.52	104.19	104.14	2444.21	2171.78	2167.99	95.6167	2261.33														rpsN	0.97275	0.947086	1.03657	-0.693396	-0.988537	-1.27448
b1530	marR	DNA-binding transcriptional repressor MarR	15.267	3.93236	5.48e-273	1.61e-270	yes	up	mRNA	99.38	89.93	104.3	973.29	873.37	949.09	97.87	931.917														rpsP	1.04075	0.859994	1.06567	-1.20381	-0.741517	-1.02108
b1492	gadC	L-glutamate:4-aminobutyrate antiporter	0.013	-6.21225	4.51e-259	1.24e-256	yes	down	mRNA	1859.62	1644.72	1737.02	11.3	16.59	17.74	1747.12	15.21														rpsM	1.05944	0.89914	0.957255	-0.514471	-1.1515	-1.24986
b3513	mdtE	multidrug efflux pump membrane fusion protein MdtE	0.011	-6.56395	6.07e-236	1.56e-233	yes	down	mRNA	287.06	260.42	257.88	2.51	1.22	1.83	268.453	1.85333														rpsQ	0.991961	0.919844	0.949306	-0.355259	-1.2151	-1.29075
b0975	hyaD	putative hydrogenase 1 maturation protease HyaD	0.023	-5.45015	1.81e-225	4.39e-223	yes	down	mRNA	580	469.89	523.87	8.42	7.42	6.94	524.587	7.59333														rplM	1.00844	0.967507	1.01416	-0.88846	-0.94925	-1.1524
b0979	appB	cytochrome bd-II ubiquinol oxidase subunit II	0.082	-3.60593	3.69e-224	8.44e-222	yes	down	mRNA	450.53	403.58	437.28	24.28	21.17	23	430.463	22.8167														rplY	0.981305	0.951777	1.05625	-0.881062	-0.962368	-1.1459
b2668	ygaP	thiosulfate sulfurtransferase YgaP	75.177	6.23223	7.22e-220	1.56e-217	yes	up	mRNA	14.69	13.42	17.28	659.61	582.74	911.8	15.13	718.05														rplQ	1.02981	1.01776	0.947494	-1.08098	-0.904304	-1.00978
b0997	torA	trimethylamine N-oxide reductase 1	37.86	5.24261	1.2e-219	2.48e-217	yes	up	mRNA	2.91	2.79	2.37	71.31	67.05	60.11	2.69	66.1567														rplS	1.04785	0.919178	1.01599	-0.815424	-1.01054	-1.15706
b1525	sad	NAD(+)-dependent succinate semialdehyde dehydrogenase	18.89	4.23956	3.86e-218	7.55e-216	yes	up	mRNA	10.4	10.56	10.93	127.07	135.12	126.66	10.63	129.617														rplD	0.99971	0.938522	1.04997	-1.09865	-0.832813	-1.05675
b0974	hyaC	hydrogenase 1 cytochrome b subunit	0.022	-5.51397	2.07e-201	3.87e-199	yes	down	mRNA	410.64	321.22	367.38	5.57	4.17	5.7	366.413	5.14667														rplB	1.00405	0.940071	1.03978	-1.12157	-0.798943	-1.06338
b1224	narG	nitrate reductase A subunit alpha	0.034	-4.88121	1.62e-199	2.9e-197	yes	down	mRNA	109.01	85.84	96.4	2.25	2.27	1.88	97.0833	2.13333														rplA	1.006	0.964661	0.994711	-0.833438	-0.841523	-1.29041
b2667	ygaV	putative DNA-binding transcriptional regulator YgaV	52.464	5.71325	2.06e-198	3.54e-196	yes	up	mRNA	27.09	28.63	26.81	1067.52	861.65	708.99	27.51	879.387														rplI	1.02182	0.92085	1.02476	-0.789049	-0.912393	-1.26599
b0980	appA	periplasmic phosphoanhydride phosphatase/multiple inositol-polyphosphate phosphatase	0.085	-3.55581	2.32e-198	3.82e-196	yes	down	mRNA	382.89	343.46	353.9	21.59	18.69	19.21	360.083	19.83														rplX	0.980765	0.937887	0.986696	-0.519459	-1.00743	-1.37845
b3491	yhiM	inner membrane protein with a role in acid resistance	0.026	-5.2881	2.21e-197	3.49e-195	yes	down	mRNA	240.54	213.83	238.82	3.37	3.08	5.09	231.063	3.84667														tff	0.948051	1.01304	1.03382	-1.02137	-0.898686	-1.07486
b4414	tff	-	0.053	-4.24076	6.6e-193	1.01e-190	yes	down	mRNA	9175.32	9525.73	8160.46	291.01	211.53	233.05	8953.84	245.197														rpmE	0.922005	1.04015	1.01982	-0.804123	-1.01871	-1.15913
b0978	appC	cytochrome bd-II ubiquinol oxidase subunit I	0.083	-3.59729	1.01e-186	1.48e-184	yes	down	mRNA	551.33	511.59	538.07	32.96	25.12	27.73	533.663	28.6033														rpmC	1.00367	0.96024	1.03202	-1.04788	-0.903283	-1.04477
b1112	bhsA	DUF1471 domain-containing multiple stress resistance outer membrane protein BhsA	30.848	4.94708	1.19e-185	1.68e-183	yes	up	mRNA	188.99	186.65	210.47	3037.01	3444.91	4148.87	195.37	3543.6														rpmI	0.95539	1.0052	0.98579	-0.616864	-1.08998	-1.23953
b2738	ygbL	putative 3-oxo-tetronate 4-phosphate decarboxylase YgbL	21.094	4.39879	5.26e-179	7.21e-177	yes	up	mRNA	22.17	18.98	20.79	325.18	250.17	256.15	20.6467	277.167														rpmH	0.967449	0.807208	0.924631	-0.0339286	-1.28634	-1.37902
b3708	tnaA	tryptophanase	0.023	-5.46558	2.18e-177	2.89e-175	yes	down	mRNA	257.34	254.94	223.49	4.44	2.36	4.11	245.257	3.63667
b0485	glsA	glutaminase 1	0.034	-4.85751	3.26e-175	4.19e-173	yes	down	mRNA	557.28	478.58	515.18	13.73	8.1	12.85	517.013	11.56														Oxidative ohosphorylation
b3511	hdeD	acid-resistance membrane protein	0.034	-4.88594	1.28e-171	1.59e-169	yes	down	mRNA	596.75	542.71	563.65	11.28	9.41	16.12	567.703	12.27														atpF	1.02236	0.975868	0.997339	-0.952053	-0.939934	-1.10358
b4062	soxS	DNA-binding transcriptional dual regulator SoxS	0.051	-4.28385	1.15e-163	1.39e-161	yes	down	mRNA	700.64	701.18	699.34	21.33	18.71	26.36	700.387	22.1333														atpB	1.02051	0.976336	0.999926	-0.985014	-0.929639	-1.08212
b4251	bdcR	putative transcriptional regulator BdcR	33.626	5.07151	6.1e-163	7.17e-161	yes	up	mRNA	11.15	10.4	10.62	226.3	256.47	200	10.7233	227.59														atpG	1.02948	1.01465	0.948192	-1.0803	-0.864814	-1.04721
b2675	nrdE	ribonucleoside-diphosphate reductase 2 subunit alpha	17.777	4.15193	4.17e-160	4.76e-158	yes	up	mRNA	2.93	3.69	3.92	41.51	39.92	40.3	3.51333	40.5767														atpD	1.06929	0.976047	0.946159	-1.09845	-0.87462	-1.01842
b3238	yhcN	DUF1471 domain-containing stress-induced protein YhcN	90.461	6.49923	9.99e-159	1.11e-156	yes	up	mRNA	58.99	56.31	64.49	2438.72	2727.16	4438.95	59.93	3201.61														atpE	1.07518	0.967047	0.953645	-1.05245	-0.931151	-1.01227
b2736	ygbJ	putative L-threonate dehydrogenase	37.559	5.23107	2.83e-156	3.06e-154	yes	up	mRNA	16.1	11.12	12.37	382.66	309.21	260.51	13.1967	317.46														atpH	1.03411	0.940608	0.99387	-0.774003	-0.937774	-1.25682
b2957	ansB	L-asparaginase 2	0.047	-4.4042	3.51e-155	3.71e-153	yes	down	mRNA	287.79	259.25	252.09	8.95	8.68	6.54	266.377	8.05667														frdC	1.02761	0.998124	0.931178	-0.918885	-0.736562	-1.30146
b0984	gfcD	putative lipoprotein GfcD	0.032	-4.9626	7.45e-154	7.66e-152	yes	down	mRNA	48.56	47.22	47.71	1.06	1.06	0.85	47.83	0.99														frdB	1.00142	1.05973	0.890165	-0.949836	-0.703624	-1.29786
b0977	hyaF	protein HyaF	0.02	-5.64794	1.47e-152	1.47e-150	yes	down	mRNA	286.62	237.39	251.49	3.26	2.09	4.77	258.5	3.37333														frdA	1.01362	1.05974	0.873544	-0.942775	-0.694345	-1.30978
b2739	ygbM	putative 2-oxo-tetronate isomerase YgbM	15.399	3.94481	4.9e-149	4.8e-147	yes	up	mRNA	25.23	20.63	20.78	248.83	206.02	201.77	22.2133	218.873														frdD	1.05438	0.9835	0.909356	-1.04615	-0.640216	-1.26087
b0976	hyaE	putative HyaA chaperone	0.025	-5.33819	2.39e-148	2.28e-146	yes	down	mRNA	485.94	406.73	416.02	6.94	7.39	5.61	436.23	6.64667														nuoK	1.11001	1.02435	0.847068	-0.945781	-0.886203	-1.14944
b3736	atpF	ATP synthase Fo complex subunit b	0.143	-2.80711	6.16e-147	5.76e-145	yes	down	mRNA	1166.39	1196.88	1233.42	115.98	95.11	114.29	1198.9	108.46														nuoM	1.07721	1.03301	0.857601	-1.13831	-0.730731	-1.09878
b3749	rbsA	ribose ABC transporter ATP binding subunit	10.745	3.42555	2.98e-144	2.72e-142	yes	up	mRNA	25.07	23.03	30.38	194.18	159.41	192.47	26.16	182.02														nuoN	1.12481	0.963193	0.877278	-1.04665	-0.734167	-1.18447
b3738	atpB	ATP synthase Fo complex subunit a	0.163	-2.61711	1.13e-142	1.01e-140	yes	down	mRNA	789.27	810.53	829.55	91.53	76.94	85.94	809.783	84.8033														nuoI	1.01056	1.07632	0.869459	-1.16099	-0.668738	-1.12661
b2737	ygbK	putative 3-oxo-tetronate kinase YgbK	26.037	4.70249	5.55e-140	4.85e-138	yes	up	mRNA	15.96	15.77	18.24	336.75	283.21	216.46	16.6567	278.807														nuoL	1.1095	1.02191	0.82523	-1.15358	-0.692425	-1.11064
b1207	prs	ribose-phosphate diphosphokinase	0.149	-2.74957	6.39e-139	5.47e-137	yes	down	mRNA	821.3	834.29	835.25	86.96	75.55	75.85	830.28	79.4533														nuoG	1.054	1.04129	0.865633	-1.10032	-0.69169	-1.16891
b1380	ldhA	D-lactate dehydrogenase	8.709	3.12247	1.71e-137	1.43e-135	yes	up	mRNA	57.01	56.05	58.26	367.42	275.54	319.69	57.1067	320.883														nuoE	1.01632	1.03546	0.895486	-1.13353	-0.621083	-1.19264
b1256	ompW	outer membrane protein W	0.034	-4.87509	5.82e-136	4.79e-134	yes	down	mRNA	747.22	668.09	699.84	20.58	10.17	15.56	705.05	15.4367														cyoC	1.08191	0.93581	0.962367	-1.0355	-0.792571	-1.15202
b3260	dusB	tRNA-dihydrouridine synthase B	0.136	-2.88137	8.09e-136	6.52e-134	yes	down	mRNA	474.18	473.47	490.57	46.01	40.36	39.09	479.407	41.82														cyoA	1.01836	0.956579	0.996813	-1.05583	-0.729793	-1.18613
b2872	ygeY	putative peptidase YgeY	0.039	-4.68326	6.07e-133	4.8e-131	yes	down	mRNA	66.91	70.74	76.23	1.69	1.71	1.97	71.2933	1.79														cyoB	1.03288	0.969609	0.965654	-1.15273	-0.702933	-1.11249
b2996	hybA	hydrogenase 2 iron-sulfur protein	0.045	-4.46963	7.31e-131	5.68e-129	yes	down	mRNA	125.39	126.21	121.19	4.67	2.62	3.63	124.263	3.64														appB	1.01095	1.0315	0.955749	-0.993107	-0.957259	-1.04783
b1225	narH	nitrate reductase A subunit beta	0.057	-4.12973	1.84e-130	1.4e-128	yes	down	mRNA	111.49	93.24	101.57	4.72	3.16	3.48	102.1	3.78667														appC	1.00447	1.02121	0.969779	-1.01502	-0.899824	-1.08062
b2740	ygbN	putative transporter YgbN	16.385	4.03434	5.3e-130	3.96e-128	yes	up	mRNA	5.98	5.6	4.63	64.93	52.35	55.03	5.40333	57.4367														sdhB	1.00228	1.02152	0.948427	-1.17464	-0.72998	-1.06761
b0894	dmsA	dimethyl sulfoxide reductase subunit A	0.076	-3.71627	5.74e-130	4.21e-128	yes	down	mRNA	87.27	72.34	91.03	4.68	3.94	3.74	83.5467	4.12														cydA	0.991892	1.0524	0.92828	-0.986556	-0.767776	-1.21824
b0983	gfcE	putative exopolysaccharide export lipoprotein GfcE	0.026	-5.24741	7.58e-130	5.47e-128	yes	down	mRNA	94.88	88.64	89.86	1.71	1.89	0.97	91.1267	1.52333
b0996	torC	cytochrome c menaquinol dehydrogenase TorC	47.603	5.57299	9.22e-128	6.54e-126	yes	up	mRNA	1.58	0.9	1.44	40.63	37.68	40.41	1.30667	39.5733														TCA cycle	COL_1	COL_2	COL_3	COL+DSF_1	COL+DSF_2	COL+DSF_3
b0032	carA	carbamoyl phosphate synthetase subunit alpha	0.02	-5.64378	4.6e-126	3.21e-124	yes	down	mRNA	99.93	146.95	119.61	1.87	1.28	1.61	122.163	1.58667														sucC	1.08412	1.01777	0.889879	-0.985727	-0.921851	-1.08419
b3731	atpC	ATP synthase F1 complex subunit epsilon	0.162	-2.62671	6.01e-125	4.12e-123	yes	down	mRNA	1219.26	1092.53	1229.22	128.47	110.12	119.66	1180.34	119.417														sucD	1.06204	0.996423	0.925584	-1.16224	-0.832755	-0.989049
b0873	hcp	protein S-nitrosylase	42.162	5.39788	6.69e-125	4.51e-123	yes	up	mRNA	3	2.36	2.8	71.78	89.76	58.72	2.72	73.42														sucB	1.10206	1.00687	0.854102	-1.20985	-0.732287	-1.02089
b1531	marA	DNA-binding transcriptional dual regulator MarA	13.546	3.75975	1.72e-121	1.14e-119	yes	up	mRNA	254.33	247.1	274.19	1988.2	1833.65	2678.79	258.54	2166.88														ydbK	1.04794	1.07151	0.864542	-1.1457	-0.874738	-0.963559
b3980	tufB	translation elongation factor Tu 2	0.152	-2.72223	9.6e-121	6.27e-119	yes	down	mRNA	1781.19	1899.91	1942.68	205.59	156.96	189.86	1874.59	184.137														fumB	0.985913	1.05768	0.952324	-1.07166	-0.997718	-0.926534
b1297	puuA	glutamate-putrescine ligase	13.412	3.74546	1.26e-117	8.09e-116	yes	up	mRNA	6.84	6.4	8.12	71.71	56.24	57.1	7.12	61.6833														frdC	1.02761	0.998124	0.931178	-0.918885	-0.736562	-1.30146
b2732	ygbA	protein YgbA	41.133	5.36223	6e-116	3.8e-114	yes	up	mRNA	5.61	4.99	5.56	125.02	141.92	144.73	5.38667	137.223														frdB	1.00142	1.05973	0.890165	-0.949836	-0.703624	-1.29786
b2582	trxC	reduced thioredoxin 2	13.788	3.7853	1.53e-115	9.55e-114	yes	up	mRNA	215.17	227.96	223.24	1661.04	2238.07	1794.47	222.123	1897.86														frdD	1.05438	0.9835	0.909356	-1.04615	-0.640216	-1.26087
b4050	pspG	phage shock protein G	9.564	3.25759	5.16e-113	3.17e-111	yes	up	mRNA	248.23	266.81	282.41	1838.09	1510.75	1309.12	265.817	1552.65														pck	0.989349	0.973224	0.859478	-0.830414	-0.420308	-1.57133
b2684	mprA	DNA-binding transcriptional repressor MprA	6.898	2.7862	2.17e-111	1.31e-109	yes	up	mRNA	125.38	124.93	113.51	525.63	541.88	516.02	121.273	527.843														sdhB	1.00228	1.02152	0.948427	-1.17464	-0.72998	-1.06761
b3509	hdeB	periplasmic acid stress chaperone	0.016	-5.94648	2.22e-111	1.33e-109	yes	down	mRNA	1927.8	1726.7	1892.37	12.4	13.76	30.27	1848.96	18.81
b3984	rplA	50S ribosomal subunit protein L1	0.308	-1.69878	2.8e-33	3.4e-32	yes	down	mRNA	1884.2	1931.28	1949.27	427.02	295.1	429.87	1921.58	383.997														Two-component system
b0458	ylaC	putative inner membrane protein	0.134	-2.89623	4.36e-110	2.53e-108	yes	down	mRNA	658.96	641.5	584.38	54.47	53.43	50.94	628.28	52.9467														appY	0.777247	0.929798	0.941926	0.0485891	-1.30775	-1.38981
b1732	katE	catalase II	0.146	-2.77291	7.13e-110	4.07e-108	yes	down	mRNA	181.26	169.74	182.99	18.69	16.51	15.45	177.997	16.8833														dctA	0.960311	0.993679	0.906148	-0.695925	-0.611427	-1.55279
b2587	kgtP	alpha-ketoglutarate:H(+) symporter	8.937	3.15987	1.28e-109	7.21e-108	yes	up	mRNA	12.42	14.18	16.32	78.53	81.61	87.55	14.3067	82.5633														glnL	1.05631	0.909824	0.994049	-0.843922	-0.816477	-1.29979
b0209	yafD	endonuclease/exonuclease/phosphatase domain-containing protein YafD	5.234	2.38803	9.37e-109	5.21e-107	yes	up	mRNA	121.15	104.68	116.95	392.15	359.3	397.74	114.26	383.063														ompC	1.03517	0.980362	0.956442	-0.898206	-0.818356	-1.25541
b3709	tnaB	tryptophan:H(+) symporter TnaB	0.018	-5.77597	2.1e-107	1.15e-105	yes	down	mRNA	64.8	61.86	54.59	0.62	0.67	0.86	60.4167	0.716667														frdD	1.05438	0.9835	0.909356	-1.04615	-0.640216	-1.26087
b0606	ahpF	alkyl hydroperoxide reductase%2C AhpF component	9.756	3.28626	1.84e-106	9.94e-105	yes	up	mRNA	78.38	75.91	77.01	475.02	546.3	431.85	77.1	484.39														cydA	0.991892	1.0524	0.92828	-0.986556	-0.767776	-1.21824
b2878	ygfK	putative oxidoreductase%2C Fe-S subunit	0.046	-4.45087	8.91e-105	4.76e-103	yes	down	mRNA	21.17	18.84	22.98	0.5	0.68	0.68	20.9967	0.62														frdC	1.02761	0.998124	0.931178	-0.918885	-0.736562	-1.30146
b3261	fis	DNA-binding transcriptional dual regulator Fis	0.059	-4.08707	2.72e-103	1.43e-101	yes	down	mRNA	965.89	1018.45	1007.72	27.91	32.81	47.13	997.353	35.95														frdB	1.00142	1.05973	0.890165	-0.949836	-0.703624	-1.29786
b0860	artJ	L-arginine ABC transporter periplasmic binding protein	0.019	-5.73894	1.07e-100	5.56e-99	yes	down	mRNA	142.36	222.65	150.74	1.57	1.74	2.97	171.917	2.09333														frdA	1.01362	1.05974	0.873544	-0.942775	-0.694345	-1.30978
b0872	hcr	NADH oxidoreductase	11.092	3.47145	3.19e-98	1.64e-96	yes	up	mRNA	6.75	7.91	8.11	51.89	56.36	53.98	7.59	54.0767														arnB	0.866031	0.945976	1.15099	-0.833729	-1.2495	-0.879764
b4248	yjgH	RutC family protein YjgH	22.506	4.49221	1.09e-96	5.54e-95	yes	up	mRNA	8.12	9.54	10.36	108	144.17	143.31	9.34	131.827														evgA	0.941536	1.00568	0.978362	-0.534712	-1.17448	-1.21639
b1226	narJ	nitrate reductase 1 molybdenum cofactor assembly chaperone	0.074	-3.74973	2.71e-96	1.36e-94	yes	down	mRNA	120.38	105.06	111.09	4.6	5.72	5.57	112.177	5.29667														tolC	0.950373	0.999577	1.03862	-0.856713	-0.986754	-1.1451
b3506	slp	starvation lipoprotein	0.031	-5.02163	3.02e-96	1.5e-94	yes	down	mRNA	1126.3	977.9	1114.38	18.21	13.32	31.84	1072.86	21.1233														evgS	0.979409	0.947049	1.0562	-0.790539	-1.11387	-1.07826
b3733	atpG	ATP synthase F1 complex subunit gamma	0.151	-2.72786	3.73e-96	1.83e-94	yes	down	mRNA	883.25	817.26	898.68	97.63	78.72	75.7	866.397	84.0167														narI	1.01541	0.993934	0.969705	-0.760198	-1.08541	-1.13345
b0911	rpsA	30S ribosomal subunit protein S1	0.223	-2.16424	3.56e-90	1.54e-88	yes	down	mRNA	2327.2	2458.32	2451.43	386.11	314.97	346.9	2412.32	349.327														citC	0.964675	1.07856	0.897841	-0.951594	-1.32295	-0.66653
b1588	ynfF	putative selenate reductase YnfF	0.136	-2.88128	3.96e-95	1.89e-93	yes	down	mRNA	55.56	49.05	56.14	4.58	4.94	4.59	53.5833	4.70333														fdnH	0.913511	1.13374	0.894385	-1.19374	-1.12654	-0.621354
b3317	rplB	50S ribosomal subunit protein L2	0.292	-1.77788	7.28e-39	1.02e-37	yes	down	mRNA	1581.96	1721.01	1669.83	363.52	290.57	276.59	1657.6	310.227														uhpT	1.14842	0.965344	0.869339	-0.992128	-0.878925	-1.11205
b0897	ycaC	putative hydrolase	0.089	-3.49225	6.6e-93	3.08e-91	yes	down	mRNA	517.94	526.04	520.84	28.3	22.61	38.54	521.607	29.8167														maeA	1.0088	0.970907	1.01956	-1.00167	-0.970339	-1.02726
b1617	uidA	beta-glucuronidase	59.361	5.89144	3e-92	1.39e-90	yes	up	mRNA	2.18	1.86	2.13	113.78	43.06	83.44	2.05667	80.0933														appC	1.00447	1.02121	0.969779	-1.01502	-0.899824	-1.08062
b4323	uxuB	D-mannonate oxidoreductase	13.614	3.76702	4.81e-92	2.2e-90	yes	up	mRNA	15.42	14	16.09	173.98	101.49	127.58	15.17	134.35														narZ	1.03708	0.987752	0.970916	-1.012	-0.907155	-1.0766
b1649	nemR	DNA-binding transcriptional repressor NemR	29.538	4.8845	8.73e-92	3.95e-90	yes	up	mRNA	17.99	14	17.59	223.97	399.88	295.6	16.5267	306.483														appB	1.01095	1.0315	0.955749	-0.993107	-0.957259	-1.04783
b1308	pspE	thiosulfate sulfurtransferase PspE	5.227	2.38598	1.86e-91	8.31e-90	yes	up	mRNA	366.12	394.86	408.79	1353.9	1235.05	1128.18	389.923	1239.04														zraP	1.02849	0.990167	0.979195	-0.986915	-0.946135	-1.0648
b0486	ybaT	putative transporter YbaT	0.121	-3.04263	2.21e-91	9.76e-90	yes	down	mRNA	145.48	116.07	130.67	11.67	8.73	10.44	130.74	10.28														narH	0.995855	1.05572	0.940933	-1.0343	-0.875858	-1.08235
b4321	gntP	fructuronate transporter	21.899	4.45283	1.8e-90	7.86e-89	yes	up	mRNA	2.14	2.01	2.13	35.93	22.88	30.62	2.09333	29.81														hyaC	1.00229	1.05648	0.936955	-0.953217	-0.962779	-1.07973
b0169	rpsB	30S ribosomal subunit protein S2	0.321	-1.64084	2.83e-45	4.71e-44	yes	down	mRNA	2271.54	2367.75	2472.47	499.57	416.86	552.1	2370.59	489.51														zraS	0.986834	1.03597	0.968341	-0.958944	-0.892069	-1.14013
b2923	argO	L-arginine exporter	14.654	3.87319	1.64e-89	7.03e-88	yes	up	mRNA	11.59	11.65	12.21	100.53	130.07	98.8	11.8167	109.8														narW	1.10738	1.06187	0.81504	-0.903306	-1.05827	-1.02271
b1307	pspD	phage shock protein D	9.556	3.25642	1.3e-88	5.53e-87	yes	up	mRNA	272.36	257.3	297.11	1860.14	1544.85	1183.68	275.59	1529.56														fdnG	1.00357	1.05631	0.936216	-1.06395	-0.997673	-0.934462
b4000	hupA	DNA-binding protein HU-alpha	0.177	-2.50111	6.62e-88	2.78e-86	yes	down	mRNA	1309.97	1226.88	1205.64	132.48	123.04	146.95	1247.5	134.157														narG	0.997573	1.06826	0.930939	-1.0469	-0.976719	-0.973157
b1974	yodB	putative cytochrome	0.008	-6.92508	8.07e-88	3.35e-86	yes	down	mRNA	179.84	241.41	197.51	0.41	1.58	1.15	206.253	1.04667														narJ	0.993243	1.04827	0.955027	-0.967247	-1.07765	-0.951646
b2709	norR	DNA-binding transcriptional dual regulator NorR	12.553	3.65001	1.32e-86	5.41e-85	yes	up	mRNA	6.16	5.86	7.97	62.99	53.03	45.7	6.66333	53.9067														narY	1.03186	1.05028	0.914256	-0.986919	-1.04525	-0.964233
b1298	puuD	gamma-glutamyl-gamma-aminobutyrate hydrolase	7.534	2.91348	6.21e-86	2.53e-84	yes	up	mRNA	16.76	18.56	17.71	97.35	74.52	84.98	17.6767	85.6167														phoB	0.897514	0.928865	1.15886	-0.972162	-0.913313	-1.09976
b2911	ssrS	-	21.231	4.40808	7.8e-86	3.15e-84	yes	up	mRNA	3567.53	3105.19	3641.77	34302.6	30231.2	52683.4	3438.16	39072.4														phoR	0.840165	0.917363	1.21375	-1.13597	-0.868707	-0.966596
b2528	iscA	iron-sulfur cluster insertion protein IscA	5.55	2.47249	1.56e-85	6.22e-84	yes	up	mRNA	315.49	386.43	349.47	1231.37	1184.06	1159.65	350.463	1191.69														pstS	0.956902	0.884875	1.14655	-1.07457	-0.936604	-0.977157
b1611	fumC	fumarase C	5.196	2.3773	1.17e-83	4.63e-82	yes	up	mRNA	66.64	68.1	74.77	236.32	243.38	222.54	69.8367	234.08														dcuB	1.01515	0.985792	0.979175	-1.10778	-0.764561	-1.10778
b3256	accC	biotin carboxylase	0.202	-2.30566	1.57e-83	6.16e-82	yes	down	mRNA	298.94	290.6	304.16	44.2	35.88	36.86	297.9	38.98														glnA	0.981394	0.995959	0.996997	-1.12036	-0.730676	-1.12331
b1306	pspC	phage shock protein C	5.795	2.53471	5.41e-82	2.1e-80	yes	up	mRNA	353.05	402.11	434.87	1617.65	1336.47	1294.98	396.677	1416.37														phoA	0.904019	0.925718	1.13257	-1.21664	-0.732836	-1.01283
b3728	pstS	phosphate ABC transporter periplasmic binding protein	0.096	-3.38748	1.18e-81	4.54e-80	yes	down	mRNA	1083.58	1559.1	1197.73	85.34	80.61	70.28	1280.14	78.7433														rcsF	0.891785	0.98421	1.10112	-1.194	-0.827507	-0.955612
b2673	nrdH	glutaredoxin-like protein	12.493	3.64307	8.44e-81	3.22e-79	yes	up	mRNA	30.18	23.28	32.25	251.73	202.23	189.4	28.57	214.453
b2014	plaP	putrescine:H(+) symporter PlaP	0.103	-3.2809	1.31e-80	4.96e-79	yes	down	mRNA	131.73	164.89	155	11.63	10.08	8.25	150.54	9.98667														Purine metabolism
b4704	arrS	-	0.004	-7.92436	3.96e-80	1.48e-78	yes	down	mRNA	541.97	547.77	461.72	0.29	1.02	2.63	517.153	1.31333														purB	1.03701	0.921168	1.03656	-1.07148	-0.916521	-1.00674
b3172	argG	argininosuccinate synthetase	0.084	-3.57859	9.03e-80	3.35e-78	yes	down	mRNA	136.92	196.86	147.9	8.22	7.6	10.42	160.56	8.74667														purL	1.035	0.86616	1.08443	-1.13901	-0.912085	-0.934501
b3734	atpA	ATP synthase F1 complex subunit alpha	0.168	-2.57134	3.34e-79	1.23e-77	yes	down	mRNA	874.38	847.93	961.74	111.06	95.11	85.58	894.683	97.25														purM	1.03581	0.853509	1.09478	-1.12754	-0.876521	-0.980026
b4322	uxuA	D-mannonate dehydratase	12.143	3.60209	9.32e-79	3.39e-77	yes	up	mRNA	17.05	15.44	18.77	175.92	102.4	124.93	17.0867	134.417														purF	1.04887	0.842929	1.09381	-1.10058	-0.892699	-0.99233
b1131	purB	adenylosuccinate lyase	0.164	-2.6124	1e-78	3.62e-77	yes	down	mRNA	105.95	120.3	120.36	13.4	12.05	11.16	115.537	12.2033														purH	0.969486	0.924166	1.06898	-1.10138	-0.687615	-1.17365
b2143	cdd	cytidine/deoxycytidine deaminase	6.556	2.71289	2.45e-78	8.77e-77	yes	up	mRNA	67.63	60.86	72.97	299.08	297.65	248.53	67.1533	281.753														purD	1.0821	0.948659	0.955495	-1.05606	-0.827168	-1.10303
b3732	atpD	ATP synthase F1 complex subunit beta	0.176	-2.50541	2.92e-78	1.04e-76	yes	down	mRNA	750.14	726.13	830.26	99.48	84.94	77.78	768.843	87.4														purE	0.951883	0.954091	1.09066	-1.00437	-1.01571	-0.976562
b2498	upp	uracil phosphoribosyltransferase	0.12	-3.05629	9.33e-78	3.28e-76	yes	down	mRNA	281.65	335.12	298.54	27.5	22.79	19.65	305.103	23.3133														purT	1.03374	0.861909	1.07684	-1.21917	-0.824264	-0.929053
b0607	uspG	universal stress protein G	0.208	-2.26531	1.16e-77	4.04e-76	yes	down	mRNA	1242.11	1225.58	1196.51	181.58	136.39	159.69	1221.4	159.22														purK	1.00061	0.802847	1.17053	-0.939231	-1.14347	-0.891293
b3314	rpsC	30S ribosomal subunit protein S3	0.262	-1.93273	2.06e-55	4.27e-54	yes	down	mRNA	1465.96	1540.45	1523.61	247.47	219.32	293.04	1510.01	253.277														purN	1.03666	0.881699	1.05069	-0.985495	-0.762047	-1.22151
b1857	znuA	Zn(2(+)) ABC transporter periplasmic binding protein	4.397	2.13642	6.99e-77	2.4e-75	yes	up	mRNA	55.86	62.6	61.8	177.86	163.14	168.6	60.0867	169.867														purC	1.03585	0.88434	1.06645	-1.14418	-0.897074	-0.945389
b0895	dmsB	dimethyl sulfoxide reductase subunit B	0.067	-3.90629	5.18e-76	1.76e-74	yes	down	mRNA	90.69	76.04	92.96	3.49	3.27	4.26	86.5633	3.67333														guaC	0.974307	0.975529	1.00847	-0.790618	-0.85193	-1.31575
b0811	glnH	L-glutamine ABC transporter periplasmic binding protein	0.198	-2.33415	1.35e-75	4.57e-74	yes	down	mRNA	681.14	665.14	638.39	94.18	69.76	89.16	661.557	84.3667														guaA	1.05596	0.92637	0.995634	-1.20541	-0.962191	-0.81036
b4478	dgoD	D-galactonate dehydratase	46.009	5.52385	1.82e-74	6.07e-73	yes	up	mRNA	2.48	2.62	3.13	112.15	42.12	93.01	2.74333	82.4267														guaB	1.05888	0.827858	1.05374	-1.32198	-0.922521	-0.695981
b2674	nrdI	dimanganese-tyrosyl radical cofactor maintenance flavodoxin NrdI	22.118	4.46717	3.4e-74	1.13e-72	yes	up	mRNA	9.69	10.26	8.31	163.88	128.87	97.6	9.42	130.117														guaD	0.852663	1.15581	0.95707	-0.751121	-1.05685	-1.15757
b3666	uhpT	hexose-6-phosphate:phosphate antiporter	0.046	-4.44338	8.82e-74	2.9e-72	yes	down	mRNA	45.19	38.97	59.86	1.87	1.02	1.42	48.0067	1.43667														adk	0.919698	0.953428	1.11435	-1.10605	-0.869565	-1.01186
b4245	pyrB	aspartate carbamoyltransferase catalytic subunit	0.046	-4.45241	2.37e-73	7.73e-72	yes	down	mRNA	42.73	55.48	53.54	1.54	1.54	1.36	50.5833	1.48														gpt	0.875012	0.981635	1.13088	-1.09776	-0.968975	-0.920795
b0821	ybiU	DUF1479 domain-containing protein YbiU	10.485	3.39023	3.54e-73	1.15e-71	yes	up	mRNA	9.19	11.87	11.51	76.91	81.91	61.13	10.8567	73.3167														pnp	1.00724	0.944237	1.02457	-1.22717	-0.807573	-0.941294
b3476	nikA	Ni(2(+)) ABC transporter periplasmic binding protein	0.084	-3.57426	3.84e-73	1.23e-71	yes	down	mRNA	27.14	24.51	26.19	1.3	1.34	1.6	25.9467	1.41333														pykF	1.03457	1.01837	0.938766	-0.872761	-1.0113	-1.10764
b2995	hybB	hydrogenase 2 membrane subunit	0.098	-3.34382	4.21e-73	1.34e-71	yes	down	mRNA	43.4	39.13	42.18	2.87	2.09	3.02	41.57	2.66														pykA	1.05317	1.04676	0.873491	-0.914647	-0.834123	-1.22466
b4477	dgoA	2-dehydro-3-deoxy-6-phosphogalactonate aldolase	42.776	5.41873	6.37e-73	2.02e-71	yes	up	mRNA	4.2	2.34	3.6	123.25	57.76	95	3.38	92.0033														ndk	0.930315	1.02221	1.02214	-1.02429	-0.758772	-1.1916
b2533	suhB	inositol-phosphate phosphatase	0.131	-2.9326	2.47e-72	7.75e-71	yes	down	mRNA	108.53	115.78	97.53	9.63	7.73	9.8	107.28	9.05333														nrdA	1.03406	0.953961	1.00515	-1.02537	-0.877051	-1.09075
b3737	atpE	ATP synthase Fo complex subunit c	0.216	-2.20759	4.24e-72	1.32e-70	yes	down	mRNA	1255.12	1237.85	1403.56	175.79	161.58	154.97	1298.84	164.113														nrdB	1.04195	0.960376	0.993452	-0.950482	-0.951736	-1.09356
b0356	frmA	S-(hydroxymethyl)glutathione dehydrogenase	26.73	4.7404	2.54e-71	7.84e-70	yes	up	mRNA	22	24.5	24.22	603.04	224.8	406.64	23.5733	411.493														nrdD	1.06061	1.05915	0.844733	-0.999	-0.748103	-1.2174
b1905	ftnA	ferritin iron storage protein	0.076	-3.71485	4.74e-71	1.46e-69	yes	down	mRNA	374.91	317.94	307.31	12.39	13.84	21.87	333.387	16.0333														prs	1.00435	0.989965	1.00337	-1.03659	-0.921147	-1.03994
b2870	ygeW	putative carbamoyltransferase YgeW	0.031	-4.99964	2.16e-70	6.58e-69	yes	down	mRNA	38.05	32.02	38.6	1.17	0.54	0.49	36.2233	0.733333														rpoA	1.04438	1.00151	0.950299	-1.0015	-0.923853	-1.07083
b3693	dgoK	2-dehydro-3-deoxygalactonokinase	23.392	4.54792	1.09e-69	3.31e-68	yes	up	mRNA	6.3	7.88	7.46	133.99	63.15	132.06	7.21333	109.733
b2881	xdhD	fused putative xanthine/hypoxanthine oxidase: molybdopterin-binding subunit and Fe-S binding subunit	0.171	-2.54866	2.2e-69	6.62e-68	yes	down	mRNA	24.75	25.37	27.24	3.09	2.84	2.65	25.7867	2.86														Pyrimidine metabolism	COL_1	COL_2	COL_3	COL+DSF_1	COL+DSF_2	COL+DSF_3
b1051	msyB	acidic protein that suppresses heat sensitivity of a secY mutant	0.179	-2.48211	1.32e-68	3.93e-67	yes	down	mRNA	454.63	450.2	417.19	45.38	46.43	58.66	440.673	50.1567														carA	0.993249	0.901046	1.099	-0.990827	-0.941675	-1.06079
b4232	fbp	fructose-1%2C6-bisphosphatase 1	0.286	-1.80508	2.23e-68	6.6e-67	yes	down	mRNA	437.52	445.51	435.87	86.11	76.86	80.39	439.633	81.12														carB	1.04956	0.852208	1.0802	-1.14473	-0.858652	-0.978587
b0985	gfcC	capsule biosynthesis GfcC family protein	0.028	-5.17052	5.22e-68	1.53e-66	yes	down	mRNA	50.86	56.36	63.26	1.32	0.7	1.03	56.8267	1.01667														cmk	0.905675	0.978702	1.09358	-1.14747	-0.784979	-1.04551
b2997	hybO	hydrogenase 2 small subunit	0.116	-3.11336	1.55e-67	4.53e-66	yes	down	mRNA	113.61	111.04	110.32	10.71	6.01	8.44	111.657	8.38667														hyuA	1.15908	1.04517	0.764931	-0.959282	-0.865374	-1.14452
b1000	cbpA	curved DNA-binding protein	0.212	-2.23472	1.74e-67	5.04e-66	yes	down	mRNA	382.94	329.79	344.69	53.05	46.38	44.88	352.473	48.1033														ndk	0.930315	1.02221	1.02214	-1.02429	-0.758772	-1.1916
b0605	ahpC	alkyl hydroperoxide reductase%2C AhpC component	4.498	2.16927	1.98e-67	5.7e-66	yes	up	mRNA	754.2	711.14	813.64	1984.98	2262.99	2299.77	759.66	2182.58														nrdA	1.03406	0.953961	1.00515	-1.02537	-0.877051	-1.09075
b3870	glnA	glutamine synthetase	0.068	-3.87166	1.26e-66	3.59e-65	yes	down	mRNA	416.88	417.56	407.45	26.92	14.09	14.16	413.963	18.39														nrdB	1.04195	0.960376	0.993452	-0.950482	-0.951736	-1.09356
b4030	psiE	putative phosphate starvation-inducible protein	9.97	3.31764	1.49e-66	4.22e-65	yes	up	mRNA	19.58	17.75	18.18	97.76	117.15	128.64	18.5033	114.517														nrdD	1.06061	1.05915	0.844733	-0.999	-0.748103	-1.2174
b3295	rpoA	RNA polymerase subunit alpha	0.325	-1.62057	6e-66	1.69e-64	yes	down	mRNA	2521.63	2422.51	2607.7	557.94	497.2	524.98	2517.28	526.707														pnp	1.00724	0.944237	1.02457	-1.22717	-0.807573	-0.941294
b3493	pitA	metal phosphate:H(+) symporter PitA	0.174	-2.52534	1.31e-65	3.67e-64	yes	down	mRNA	170.01	186.38	175.33	24.06	17.72	18.13	177.24	19.97														preA	0.881311	1.10606	0.900027	-0.658361	-0.745647	-1.48339
b2871	ygeX	2%2C3-diaminopropionate ammonia-lyase	0.039	-4.6678	2.66e-65	7.39e-64	yes	down	mRNA	26.89	26.42	30.57	0.61	0.8	0.7	27.96	0.703333														preT	0.912346	1.07782	0.757129	-0.659742	-0.404056	-1.6835
b3041	ribB	3%2C4-dihydroxy-2-butanone-4-phosphate synthase	0.219	-2.19426	4.98e-65	1.37e-63	yes	down	mRNA	282.19	288.53	273.78	36.02	38.04	44.57	281.5	39.5433														pyrB	1.03933	0.893714	1.06238	-1.03078	-0.982323	-0.982323
b0064	araC	DNA-binding transcriptional dual regulator AraC	4.001	2.00025	5.02e-65	1.38e-63	yes	up	mRNA	54.72	52.79	55.07	153.19	131.2	133.67	54.1933	139.353														pyrF	1.05561	0.905232	1.03142	-0.88832	-1.04782	-1.05611
b1109	ndh	NADH:quinone oxidoreductase II	5.958	2.57491	6.45e-65	1.76e-63	yes	up	mRNA	34.59	38.73	40.91	156.5	154.36	127.31	38.0767	146.057														pyrD	1.01762	0.937313	1.03617	-0.946714	-1.13668	-0.907706
b0982	etp	phosphotyrosine-protein phosphatase	0.049	-4.36548	9.23e-65	2.5e-63	yes	down	mRNA	102.2	92.3	104.82	4.07	2.49	2.56	99.7733	3.04														pyrC	0.970016	0.939426	1.07528	-1.14209	-0.825628	-1.017
b3495	uspA	universal stress global stress response regulator	0.221	-2.18037	6.82e-64	1.83e-62	yes	down	mRNA	1044.78	963.24	1019.88	148.5	115.85	159.41	1009.3	141.253														pyrI	1.09449	0.806117	1.08167	-0.908348	-1.09441	-0.979514
b3320	rplC	50S ribosomal subunit protein L3	0.234	-2.09534	6.01e-93	2.84e-91	yes	down	mRNA	2422.5	2588.94	2460.19	381.94	339.75	392.54	2490.54	371.41														pyrE	0.897035	1.081	0.957661	-0.658685	-0.934316	-1.3427
b0986	gfcB	lipoprotein GfcB	0.068	-3.87005	1.9e-63	5.04e-62	yes	down	mRNA	62.14	58.22	68.8	2.98	1.97	3.37	63.0533	2.77333														rpoA	1.04438	1.00151	0.950299	-1.0015	-0.923853	-1.07083
b0177	bamA	outer membrane protein assembly factor BamA	0.279	-1.84036	3.09e-63	8.16e-62	yes	down	mRNA	302.8	301.33	306.54	58.26	54.46	52.36	303.557	55.0267														rutA	0.771725	0.814807	1.30321	-0.9477	-0.611652	-1.33039
b4254	argI	ornithine carbamoyltransferase ArgI	0.029	-5.12126	4.45e-63	1.17e-61	yes	down	mRNA	43.34	61.25	40.61	1.16	0.65	0.91	48.4	0.906667														rutE	0.772073	1.24305	0.956232	-0.961203	-1.0114	-0.998749
b1264	trpE	anthranilate synthase subunit TrpE	0.076	-3.71894	1.17e-62	3.05e-61	yes	down	mRNA	24.47	23.67	25.66	1.5	1.29	0.8	24.6	1.19667														thyA	1.00551	0.975469	1.00952	-0.991685	-0.863025	-1.13579
b4191	ulaR	DNA-binding transcriptional repressor UlaR	10.466	3.38764	2.8e-62	7.25e-61	yes	up	mRNA	10.04	7.12	8.87	61.7	62.59	48.52	8.67667	57.6033														udk	0.967209	0.869215	1.10717	-0.64409	-1.03926	-1.26024
b3055	ygiM	putative signal transduction protein (SH3 domain)	0.249	-2.00489	4.79e-62	1.23e-60	yes	down	mRNA	177.96	181.51	172.28	28.33	26.42	30.26	177.25	28.3367														upp	0.981555	0.935997	1.072	-1.11786	-0.86495	-1.00674
b0220	ivy	periplasmic chaperone%2C inhibitor of vertebrate C-type lysozyme	0.16	-2.64108	5.54e-62	1.42e-60	yes	down	mRNA	114.86	134.32	125.85	13.6	10.67	14.26	125.01	12.8433
b0357	frmR	DNA-binding transcriptional repressor FrmR	27.365	4.77427	2.18e-61	5.54e-60	yes	up	mRNA	32.02	28.07	24.41	673.85	255.48	491.92	28.1667	473.75
b0120	speD	S-adenosylmethionine decarboxylase proenzyme	0.24	-2.06018	2.51e-61	6.34e-60	yes	down	mRNA	165.96	175.75	170.39	26.62	23.35	28.95	170.7	26.3067
b1110	ycfJ	PF05433 family protein YcfJ	0.137	-2.86812	3.79e-61	9.5e-60	yes	down	mRNA	363.36	412.55	321.95	32.55	34.92	27.34	365.953	31.6033
b0033	carB	carbamoyl phosphate synthetase subunit beta	0.101	-3.30976	4.67e-61	1.16e-59	yes	down	mRNA	45.77	61.33	58.97	4.42	3.66	2.78	55.3567	3.62
b4330	yjiH	Gate family protein YjiH	0.123	-3.02892	6.48e-61	1.61e-59	yes	down	mRNA	92.8	88.32	76.2	7.4	6.36	6.36	85.7733	6.70667
b4211	qorB	NAD(P)H:quinone oxidoreductase	10.46	3.38677	9.66e-61	2.38e-59	yes	up	mRNA	7.63	7.08	5.49	40.51	51.15	43.6	6.73333	45.0867
b0113	pdhR	DNA-binding transcriptional dual regulator PdhR	7.358	2.87941	1.43e-60	3.51e-59	yes	up	mRNA	51.73	46.76	55.31	248.11	276	196.47	51.2667	240.193
b3908	sodA	superoxide dismutase (Mn)	7.527	2.912	1.93e-60	4.69e-59	yes	up	mRNA	74.69	84.38	88.08	438.98	432.32	309.65	82.3833	393.65
b3319	rplD	50S ribosomal subunit protein L4	0.326	-1.61585	5.98e-39	8.42e-38	yes	down	mRNA	1401.77	1530.95	1471.28	344.89	288.78	279.34	1468	304.337
b2994	hybC	hydrogenase 2 large subunit	0.233	-2.1038	2.41e-60	5.81e-59	yes	down	mRNA	119.64	108.68	109.21	19.05	15.73	16.14	112.51	16.9733
b2106	rcnA	Ni(2(+))/Co(2(+)) exporter	15.661	3.96913	2.88e-60	6.88e-59	yes	up	mRNA	2.6	2.38	3.28	30.17	21.39	31.56	2.75333	27.7067
b3860	dsbA	thiol:disulfide oxidoreductase DsbA	0.275	-1.86139	3.76e-60	8.94e-59	yes	down	mRNA	314.61	307.74	329.03	53.54	54.29	58.58	317.127	55.47
b2621	ssrA	-	3.904	1.96505	5.1e-60	1.21e-58	yes	up	mRNA	202463	190688	190896	479277	499498	434062	194682	470946
b3296	rpsD	30S ribosomal subunit protein S4	0.354	-1.50014	1.39e-24	1.23e-23	yes	down	mRNA	2463.26	2366.86	2439.89	617.74	561.26	452.86	2423.34	543.953
b1587	ynfE	putative selenate reductase YnfE	0.152	-2.71665	5.18e-59	1.21e-57	yes	down	mRNA	28.67	24.17	29.13	2.97	2.75	2.33	27.3233	2.68333
b2234	nrdA	ribonucleoside-diphosphate reductase 1 subunit alpha	0.272	-1.87981	7.47e-59	1.74e-57	yes	down	mRNA	99.32	103.77	106.37	20.24	16.72	17.73	103.153	18.23
b4479	dgoR	putative DNA-binding transcriptional regulator DgoR	18.901	4.24038	1.22e-58	2.82e-57	yes	up	mRNA	11.91	9.7	18.18	213.48	104.71	163.2	13.2633	160.463
b1063	yceB	putative lipid-binding lipoprotein YceB	0.197	-2.34161	1.53e-58	3.52e-57	yes	down	mRNA	344.49	408.98	343.07	44.57	41.98	50.73	365.513	45.76
b2097	fbaB	fructose-bisphosphate aldolase class I	0.25	-2.00146	5.95e-58	1.36e-56	yes	down	mRNA	849.08	819.68	834.54	139.55	111.07	155.09	834.433	135.237
b3958	argC	N-acetylglutamylphosphate reductase	0.071	-3.81705	6.09e-58	1.38e-56	yes	down	mRNA	52.38	79.76	58.85	3.65	2.52	2.6	63.6633	2.92333
b3783	rho	transcription termination factor Rho	0.294	-1.76641	8.67e-58	1.96e-56	yes	down	mRNA	401.42	418.3	420.22	82.15	77.89	75.05	413.313	78.3633
b0760	modF	ABC family protein ModF	6.629	2.7287	1.45e-57	3.26e-56	yes	up	mRNA	16.68	12.67	14.46	63.27	68.25	55.23	14.6033	62.25
b1676	pykF	pyruvate kinase I	0.315	-1.66488	1.65e-57	3.7e-56	yes	down	mRNA	345.26	324.12	349.73	68.47	63.37	76.52	339.703	69.4533
b2608	rimM	ribosome maturation factor RimM	0.263	-1.92778	4.43e-57	9.84e-56	yes	down	mRNA	1931.51	1992.8	1968.68	341.83	275.29	369.09	1964.33	328.737
b3417	malP	maltodextrin phosphorylase	0.223	-2.16454	5.45e-57	1.21e-55	yes	down	mRNA	30.32	26.87	29.42	4.34	3.99	4.21	28.87	4.18
b1616	uidB	glucuronide:H(+) symporter	45.895	5.52027	1.3e-56	2.87e-55	yes	up	mRNA	1.48	1.08	1.31	61.47	21.02	33.36	1.29	38.6167
b4122	fumB	fumarase B	0.134	-2.89937	1.93e-56	4.23e-55	yes	down	mRNA	28.48	25.35	26.31	2.3	2.56	2.05	26.7133	2.30333
b1088	yceD	DUF177 domain-containing protein YceD	0.314	-1.66979	2.41e-56	5.24e-55	yes	down	mRNA	1008.12	1073.26	1046.24	224.4	187.9	211.61	1042.54	207.97
b0998	torD	trimethylamine-N-oxide reductase-specific chaperone	8.811	3.13931	2.43e-56	5.27e-55	yes	up	mRNA	10.25	6.67	9.88	51.38	49.73	47.48	8.93333	49.53
b0436	tig	trigger factor	0.285	-1.80927	2.87e-56	6.18e-55	yes	down	mRNA	397.67	454.72	420.29	81.69	70.69	83.3	424.227	78.56
b3750	rbsC	ribose ABC transporter membrane subunit	4.668	2.22273	3.36e-56	7.21e-55	yes	up	mRNA	54.26	42.87	55.44	167.45	131.32	159.9	50.8567	152.89
b4328	iadA	isoaspartyl dipeptidase	0.202	-2.30532	3.94e-56	8.4e-55	yes	down	mRNA	68.08	60.14	60.5	8.98	7.4	8.31	62.9067	8.23
b0399	phoB	DNA-binding transcriptional dual regulator PhoB	0.165	-2.60103	1.03e-55	2.17e-54	yes	down	mRNA	303.37	392.29	292.92	38.07	30.74	35.59	329.527	34.8
b2169	fruB	fructose-specific PTS multiphosphoryl transfer protein FruB	8.662	3.1147	1.53e-55	3.23e-54	yes	up	mRNA	9.39	9.11	12.8	73.02	51.82	49.87	10.4333	58.2367
b1108	ycfP	UPF0227 protein YcfP	0.247	-2.01687	1.74e-55	3.64e-54	yes	down	mRNA	452.21	430.3	422.82	69.38	58.22	77.04	435.11	68.2133
b2527	hscB	co-chaperone for [Fe-S] cluster biosynthesis	5.348	2.41909	1.8e-55	3.76e-54	yes	up	mRNA	90.31	107.42	84.91	330.57	335.89	293.33	94.2133	319.93
b3303	rpsE	30S ribosomal subunit protein S5	0.49	-1.02946	4.53e-17	2.9e-16	yes	down	mRNA	2057.42	2058.17	2195.48	709.41	536.13	708.55	2103.69	651.363
b1123	potD	spermidine preferential ABC transporter periplasmic binding protein	0.206	-2.28225	2.81e-55	5.81e-54	yes	down	mRNA	148.07	149.27	157.42	20.54	21.79	17.55	151.587	19.96
b4718	gadF	-	0.008	-6.8967	4.6e-55	9.46e-54	yes	down	mRNA	668.7	546.07	490.34	2.69	2.34	3.17	568.37	2.73333
b0879	macB	ABC-type tripartite efflux pump ATP binding/membrane subunit	4.885	2.28833	6.5e-55	1.33e-53	yes	up	mRNA	33.27	27.28	34.67	117.65	86.24	98.44	31.74	100.777
b1829	htpX	zinc dependent endoprotease	5.152	2.36505	9.53e-55	1.94e-53	yes	up	mRNA	826.76	859.36	918.87	3578.36	2354.45	2721.61	868.33	2884.81
b4200	rpsF	30S ribosomal subunit protein S6	0.263	-1.92436	4.1e-54	8.11e-53	yes	down	mRNA	1746.47	1860.16	1776.37	341.63	279.42	271.36	1794.33	297.47
b1286	rnb	RNase II	0.291	-1.78177	1.75e-54	3.53e-53	yes	down	mRNA	103.06	112.32	110	21.67	19.59	20.15	108.46	20.47
b2529	iscU	scaffold protein for iron-sulfur cluster assembly	4.161	2.05682	1.86e-54	3.74e-53	yes	up	mRNA	424.12	536.25	454.05	1258.8	1166.16	1241.59	471.473	1222.18
b0210	yafE	putative S-adenosylmethionine-dependent methyltransferase	5.58	2.48025	2.04e-54	4.07e-53	yes	up	mRNA	14.64	14.27	15.67	53.56	46.84	57.92	14.86	52.7733
b0981	etk	protein-tyrosine kinase Etk	0.138	-2.86012	2.15e-54	4.26e-53	yes	down	mRNA	98.78	88.72	95.8	7.2	6.81	11.51	94.4333	8.50667
b3341	rpsG	30S ribosomal subunit protein S7	0.34	-1.55824	2.26e-22	1.83e-21	yes	down	mRNA	1425.13	1573.81	1587.09	333.02	253.43	404.72	1528.68	330.39
b1218	chaC	glutathione-specific gamma-glutamylcyclotransferase	3.697	1.88626	2.38e-53	4.69e-52	yes	up	mRNA	170.27	167	173.86	403.07	425.39	379.17	170.377	402.543
b2390	ypeC	DUF2502 domain-containing protein YpeC	0.171	-2.54761	3.59e-53	7.03e-52	yes	down	mRNA	499.56	551.98	444.13	46.32	52.93	63.73	498.557	54.3267
b0905	ycaO	ribosomal protein S12 methylthiotransferase accessory factor YcaO	0.214	-2.2238	3.74e-53	7.29e-52	yes	down	mRNA	38.35	39.98	35.94	5.58	4.82	5.51	38.09	5.30333
b1429	tehA	tellurite resistance protein	5.245	2.39106	4.11e-53	7.97e-52	yes	up	mRNA	21.52	17.41	21.39	68.58	71.57	62.3	20.1067	67.4833
b3255	accB	biotin carboxyl carrier protein	0.192	-2.38128	7.04e-53	1.36e-51	yes	down	mRNA	423.47	448.73	447.25	65.81	50.78	45.18	439.817	53.9233
b4324	uxuR	DNA-binding transcriptional repressor UxuR	4.284	2.09884	1.58e-52	3.03e-51	yes	up	mRNA	40.12	47.45	48.86	133.72	123.42	117.35	45.4767	124.83
b1526	yneJ	putative LysR-type DNA-binding transcriptional regulator YneJ	6.46	2.69162	2.76e-52	5.28e-51	yes	up	mRNA	6.55	7.53	6.78	28.91	29.34	28.32	6.95333	28.8567
b1830	prc	tail-specific protease	0.285	-1.80919	2.89e-52	5.51e-51	yes	down	mRNA	162.73	172.24	170.67	29.25	29.06	35.52	168.547	31.2767
b3556	cspA	cold shock protein CspA	3.799	1.92553	4.12e-52	7.81e-51	yes	up	mRNA	714.31	751.49	665.34	1848.94	1490.45	1423.36	710.38	1587.58
b4354	btsT	pyruvate:H(+) symporter	8.322	3.05701	5.1e-52	9.63e-51	yes	up	mRNA	2.75	1.83	2.2	13.79	11.54	11.14	2.26	12.1567
b1650	nemA	N-ethylmaleimide reductase	19.324	4.27234	7.45e-52	1.4e-50	yes	up	mRNA	32.4	34.38	35.48	282.34	633.71	335.69	34.0867	417.247
b4060	yjcB	uncharacterized protein YjcB	6.327	2.66149	1.8e-51	3.37e-50	yes	up	mRNA	96.74	90.03	83.71	296.62	396.42	352.21	90.16	348.417
b0006	yaaA	peroxide stress resistance protein YaaA	8.619	3.10749	2.44e-51	4.54e-50	yes	up	mRNA	14.66	18.8	19.07	91.78	115.59	80.31	17.51	95.8933
b2428	murQ	N-acetylmuramic acid 6-phosphate etherase	5.427	2.44005	3.81e-51	7.05e-50	yes	up	mRNA	13.1	12.91	14.1	55.04	40.61	44.39	13.37	46.68
b1477	yddM	putative DNA-binding transcriptional regulator YddM	3.874	1.95396	7.44e-51	1.37e-49	yes	up	mRNA	94.02	99.27	101.66	270.17	214.8	226.93	98.3167	237.3
b4187	aidB	putative acyl-CoA dehydrogenase AidB	0.271	-1.88593	9.14e-51	1.68e-49	yes	down	mRNA	106.14	88.63	94.19	16.79	15.77	18.21	96.32	16.9233
b3773	ilvY	DNA-binding transcriptional dual regulator IlvY	6.697	2.74355	1.15e-50	2.09e-49	yes	up	mRNA	16.73	16.39	17.52	88.89	72.45	57.36	16.88	72.9
b0739	tolA	Tol-Pal system protein TolA	0.243	-2.03992	3.56e-50	6.48e-49	yes	down	mRNA	131.73	146.54	128.41	22.63	21.28	19.92	135.56	21.2767
b3042	ubiK	ubiquinone biosynthesis accessory factor UbiK	0.212	-2.2366	4.44e-50	8.04e-49	yes	down	mRNA	375.68	370.79	339	49.58	44.65	44.63	361.823	46.2867
b4380	yjjI	DUF3029 domain-containing protein YjjI	0.093	-3.42481	4.86e-50	8.76e-49	yes	down	mRNA	42.78	33.63	41.11	2.98	2.53	1.5	39.1733	2.33667
b1529	marC	inner membrane protein MarC	5.747	2.52292	8.48e-50	1.52e-48	yes	up	mRNA	19.47	22.27	20.59	89.04	74.65	65.46	20.7767	76.3833
b1782	mipA	scaffolding protein that interacts with murein polymerase and murein hydrolase	0.293	-1.769	1.04e-49	1.86e-48	yes	down	mRNA	154.18	151.4	157.17	30.95	27.54	28.32	154.25	28.9367
b4203	rplI	50S ribosomal subunit protein L9	0.362	-1.46514	3.91e-25	3.53e-24	yes	down	mRNA	620.79	671.17	669.69	156.29	119.66	171.53	653.883	149.16
b2526	hscA	iron-sulfur cluster biosynthesis chaperone HscA	5.797	2.53526	1.22e-48	2.16e-47	yes	up	mRNA	97.04	100.67	104.09	411.14	419.54	297.18	100.6	375.953
b3705	yidC	membrane protein insertase YidC	0.279	-1.8436	1.89e-48	3.34e-47	yes	down	mRNA	221.39	233.04	234.18	47.88	37.36	39.24	229.537	41.4933
b3686	ibpB	small heat shock protein IbpB	12.813	3.67954	7.67e-48	1.35e-46	yes	up	mRNA	182.78	170.52	194.98	1554.99	825.19	2102.95	182.76	1494.38
b1524	glsB	glutaminase 2	5.378	2.42711	7.71e-48	1.35e-46	yes	up	mRNA	13.34	14.12	10.61	42.41	42.92	46.65	12.69	43.9933
b0843	ybjH	uncharacterized protein YbjH	8.137	3.02458	1.54e-47	2.68e-46	yes	up	mRNA	65.54	62.45	68.78	359.8	372.04	229	65.59	320.28
b4003	zraS	sensory histidine kinase ZraS	0.145	-2.78255	4.97e-47	8.62e-46	yes	down	mRNA	23.84	22.19	22.63	2.5	1.72	2.27	22.8867	2.16333
b0015	dnaJ	chaperone protein DnaJ	3.111	1.6375	9.68e-47	1.67e-45	yes	up	mRNA	319.43	272.2	314.89	657.27	569.81	592.84	302.173	606.64
b1281	pyrF	orotidine-5'-phosphate decarboxylase	0.211	-2.24691	1.05e-46	1.8e-45	yes	down	mRNA	73.48	83.14	85.13	10.28	10.19	12.16	80.5833	10.8767
b1702	ppsA	phosphoenolpyruvate synthetase	0.321	-1.63736	2.17e-46	3.71e-45	yes	down	mRNA	648.7	649.77	656.55	135.03	141.11	131.11	651.673	135.75
b2557	purL	phosphoribosylformylglycinamide synthetase	0.177	-2.49707	2.55e-46	4.36e-45	yes	down	mRNA	30.83	38.52	36.63	4.46	4.34	3.36	35.3267	4.05333
b4493	gapC	glyceraldehyde-3-phosphate dehydrogenase	0.248	-2.01291	3.07e-46	5.21e-45	yes	down	mRNA	239.11	228.07	223.59	36.55	30.23	44.02	230.257	36.9333
b2735	ygbI	putative DeoR-type DNA-binding transcriptional regulator YgbI	4.362	2.12503	3.23e-46	5.46e-45	yes	up	mRNA	28.44	31.07	36.2	100.36	83.52	83.08	31.9033	88.9867
b0492	cnoX	chaperedoxin	3.221	1.68769	8.26e-46	1.39e-44	yes	up	mRNA	181.41	166.13	184.77	412.7	315.32	375.37	177.437	367.797
b2210	mqo	malate:quinone oxidoreductase	4.239	2.08358	2.52e-45	4.24e-44	yes	up	mRNA	9	8.36	8.32	22.77	24.96	22.69	8.56	23.4733
b1189	dadA	D-amino acid dehydrogenase	3.653	1.86894	2.76e-45	4.61e-44	yes	up	mRNA	238.28	218.11	241.3	638.43	449.58	564.95	232.563	550.987
b3230	rpsI	30S ribosomal subunit protein S9	0.302	-1.72819	1.52e-59	3.57e-58	yes	down	mRNA	1590.26	1690.89	1735.5	346.34	291.99	308	1672.22	315.443
b4212	ytfH	putative transcriptional regulator YtfH	14.807	3.88819	3.47e-45	5.76e-44	yes	up	mRNA	7.69	5.04	8.81	48.15	76.61	72.96	7.18	65.9067
b3936	rpmE	50S ribosomal subunit protein L31	0.213	-2.22873	4.4e-45	7.27e-44	yes	down	mRNA	4240.25	4152.21	3753.47	505.76	437.4	631.37	4048.64	524.843
b3983	rplK	50S ribosomal subunit protein L11	0.298	-1.74437	1.2e-37	1.62e-36	yes	down	mRNA	1771.97	1783.48	1749.43	365.92	262.76	363.46	1768.29	330.713
b2531	iscR	DNA-binding transcriptional dual regulator IscR	4.83	2.27204	7.28e-45	1.19e-43	yes	up	mRNA	330.98	446.02	336.3	1250.87	1096.49	1041.03	371.1	1129.46
b0882	clpA	ATP-dependent Clp protease ATP-binding subunit ClpA	2.614	1.38605	1.1e-44	1.79e-43	yes	up	mRNA	531.79	488.62	545.3	869.5	834.89	954.46	521.903	886.283
b3022	mqsR	mRNA interferase/toxin of the MqsR-MqsA toxin-antitoxin system	4.245	2.08567	1.11e-44	1.8e-43	yes	up	mRNA	82.02	71.14	79.41	228.08	183.06	187.31	77.5233	199.483
b1227	narI	nitrate reductase A subunit gamma	0.124	-3.00735	1.12e-44	1.82e-43	yes	down	mRNA	54.37	52.8	55.8	3.69	3.43	5.9	54.3233	4.34
b2370	evgS	sensory histidine kinase EvgS	0.071	-3.82404	1.43e-44	2.31e-43	yes	down	mRNA	10.35	11.72	10.74	0.32	0.37	0.85	10.9367	0.513333
b2727	hypB	hydrogenase isoenzymes nickel incorporation protein HypB	0.173	-2.53374	3.45e-44	5.55e-43	yes	down	mRNA	79.29	61.07	70.54	9.42	6.83	7.15	70.3	7.8
b0475	hemH	ferrochelatase	11.283	3.49602	4.64e-44	7.43e-43	yes	up	mRNA	16.26	12.91	13.03	97.33	134.18	70.99	14.0667	100.833
b3523	yhjE	putative transporter YhjE	6.014	2.58822	6.03e-44	9.61e-43	yes	up	mRNA	4.9	5.63	4.92	21.12	21.31	17.58	5.15	20.0033
b0945	pyrD	dihydroorotate dehydrogenase%2C type 2	0.146	-2.77388	1.29e-43	2.04e-42	yes	down	mRNA	32.45	36.18	35.45	2.64	3.65	3.46	34.6933	3.25
b2965	speC	ornithine decarboxylase%2C biosynthetic	0.207	-2.27432	1.85e-43	2.93e-42	yes	down	mRNA	44.15	54.26	50.41	7	7.09	5.8	49.6067	6.63
b3823	rhtC	L-threonine exporter	4.146	2.05176	1.93e-43	3.04e-42	yes	up	mRNA	29.39	27.22	30.89	78.75	81.51	70.59	29.1667	76.95
b3748	rbsD	D-ribose pyranase	5.866	2.55246	2.38e-43	3.74e-42	yes	up	mRNA	207.77	190.38	210.52	712.44	557.56	963.88	202.89	744.627
b4148	gdx	guanidinium exporter	4.762	2.25157	6.58e-43	1.03e-41	yes	up	mRNA	22.5	27.65	23.17	76.11	70.01	73.71	24.44	73.2767
b3787	wecC	UDP-N-acetyl-D-mannosamine dehydrogenase	0.243	-2.03928	1.74e-42	2.71e-41	yes	down	mRNA	51.43	50.97	52.63	9.07	8.05	7.17	51.6767	8.09667
b1062	pyrC	dihydroorotase	0.202	-2.30883	3.6e-42	5.59e-41	yes	down	mRNA	72.68	83.26	74.94	11.89	9.67	8.43	76.96	9.99667
b4557	yidD	membrane protein insertion efficiency factor	0.142	-2.81977	3.61e-42	5.59e-41	yes	down	mRNA	230.46	256.18	231.12	20.54	23.1	16.39	239.253	20.01
b1468	narZ	nitrate reductase Z subunit alpha	0.325	-1.62162	5.67e-42	8.74e-41	yes	down	mRNA	25.81	25.49	26.77	5.94	5.15	5.44	26.0233	5.51
b3010	yqhC	DNA-binding transcriptional activator YqhC	5.189	2.37551	6.34e-42	9.73e-41	yes	up	mRNA	13.46	12.94	14.29	38.79	50.03	46.18	13.5633	45
b1478	adhP	ethanol dehydrogenase/alcohol dehydrogenase	0.369	-1.43991	1.19e-41	1.82e-40	yes	down	mRNA	150.09	145.59	158.96	37.19	34.07	36.8	151.547	36.02
b0737	tolQ	Tol-Pal system protein TolQ	0.265	-1.91536	1.39e-41	2.12e-40	yes	down	mRNA	239.6	271.98	246.33	45.82	43.76	38.38	252.637	42.6533
b3986	rplL	50S ribosomal subunit protein L12	0.272	-1.87881	2.82e-11	1.2e-10	yes	down	mRNA	1691.5	1661.24	1729.11	207.48	186.72	460.13	1693.95	284.777
b2827	thyA	thymidylate synthase	0.285	-1.81175	2.35e-41	3.55e-40	yes	down	mRNA	98.15	101	100.66	20.47	16.11	18.29	99.9367	18.29
b3932	hslV	peptidase component of the HslVU protease	3.135	1.6486	2.72e-41	4.1e-40	yes	up	mRNA	360.02	303.82	335.24	723.38	642.29	619.12	333.027	661.597
b1321	ycjX	DUF463 domain-containing protein YcjX	3.521	1.81613	2.77e-41	4.16e-40	yes	up	mRNA	77.3	67.21	78.67	193.85	159.01	154.96	74.3933	169.273
b0355	frmB	S-formylglutathione hydrolase FrmB	12.668	3.66313	4.33e-41	6.47e-40	yes	up	mRNA	6.14	6.15	6.73	65.71	28.08	63.34	6.34	52.3767
b3735	atpH	ATP synthase F1 complex subunit delta	0.214	-2.22679	4.64e-41	6.91e-40	yes	down	mRNA	381.87	403.03	419.79	56.43	40.61	66.76	401.563	54.6
b1706	ydiU	UPF0061 family protein YdiU	3.255	1.70253	4.88e-41	7.25e-40	yes	up	mRNA	14.43	13.78	15.43	31.21	30.32	30.3	14.5467	30.61
b2530	iscS	cysteine desulfurase	3.981	1.99323	5.57e-41	8.24e-40	yes	up	mRNA	372.95	487.99	401.67	1167.77	1065.72	1016.89	420.87	1083.46
b2616	recN	DNA repair protein RecN	3.779	1.91809	1.24e-40	1.82e-39	yes	up	mRNA	14.9	15.58	14.95	42.86	31.21	37.65	15.1433	37.24
b0837	yliI	aldose sugar dehydrogenase YliI	0.279	-1.84061	1.65e-40	2.43e-39	yes	down	mRNA	124.23	107.36	127.85	24.24	20.64	19.79	119.813	21.5567
b1283	osmB	osmotically-inducible lipoprotein OsmB	0.317	-1.65681	2.83e-40	4.14e-39	yes	down	mRNA	2573.79	2799.61	2324.71	515.04	478.57	490.11	2566.04	494.573
b0450	glnK	nitrogen regulator GlnK	0.033	-4.93468	3.41e-40	4.98e-39	yes	down	mRNA	103.95	85.55	69.59	1.13	1.79	2.31	86.3633	1.74333
b0891	lolA	outer membrane lipoprotein carrier protein	0.326	-1.61897	4.09e-40	5.95e-39	yes	down	mRNA	136.84	142.35	138.45	31.2	26.94	28.96	139.213	29.0333
b3751	rbsB	ribose ABC transporter periplasmic binding protein	3.553	1.82922	4.32e-40	6.25e-39	yes	up	mRNA	165.27	149.5	164.52	436.97	313.64	347.24	159.763	365.95
b3687	ibpA	small heat shock protein IbpA	7.429	2.89314	1.48e-39	2.13e-38	yes	up	mRNA	628.49	576.28	678.66	3422.23	1780.36	3680.39	627.81	2960.99
b1326	mpaA	murein tripeptide amidase A	3.993	1.99735	1.77e-39	2.54e-38	yes	up	mRNA	17.25	15.26	16.69	42.76	41.58	40.86	16.4	41.7333
b3358	yhfK	putative transporter YhfK	0.291	-1.78025	2.47e-39	3.54e-38	yes	down	mRNA	27.62	24.68	26.74	5.21	4.7	5.03	26.3467	4.98
b0314	betT	choline:H(+) symporter	3.334	1.73731	3.03e-39	4.32e-38	yes	up	mRNA	11.45	12.19	12.77	27.03	26.38	25.23	12.1367	26.2133
b1376	uspF	nucleotide binding filament protein	0.085	-3.55633	3.23e-39	4.6e-38	yes	down	mRNA	1062.38	917.37	1030.45	43.86	32.42	84.69	1003.4	53.6567
b1757	ynjE	molybdopterin synthase sulfurtransferase	0.202	-2.31057	3.35e-39	4.76e-38	yes	down	mRNA	28.78	25.3	28.27	4.06	2.94	3.77	27.45	3.59
b0586	entF	apo-serine activating enzyme	6.164	2.62379	5.27e-39	7.46e-38	yes	up	mRNA	2.32	2.06	2.63	10.05	10.35	7.5	2.33667	9.3
b3231	rplM	50S ribosomal subunit protein L13	0.265	-1.91576	1.38e-63	3.7e-62	yes	down	mRNA	1874.43	1954.85	1944.81	333.13	277.3	351.92	1924.7	320.783
b3461	rpoH	RNA polymerase%2C sigma 32 (sigma H) factor	3.247	1.69924	6.18e-39	8.67e-38	yes	up	mRNA	702.97	688.1	763.63	1554.39	1577.89	1340.68	718.233	1490.99
b3313	rplP	50S ribosomal subunit protein L16	0.417	-1.26235	1.11e-28	1.14e-27	yes	down	mRNA	1766.73	1723.62	1826.09	522.56	431.99	425.05	1772.15	459.867
b3250	mreC	cell shape determining protein MreC	0.305	-1.71473	9.62e-39	1.34e-37	yes	down	mRNA	65.15	68.62	69.64	14.29	12.77	12.87	67.8033	13.31
b1660	ydhC	putative transporter YdhC	0.15	-2.7363	1.15e-38	1.6e-37	yes	down	mRNA	52.51	52.41	48.68	6.81	4.35	3.73	51.2	4.96333
b0506	allR	DNA-binding transcriptional repressor AllR	2.622	1.39051	1.99e-38	2.76e-37	yes	up	mRNA	204.65	193.89	214.36	340.58	312.09	378.82	204.3	343.83
b4152	frdC	fumarate reductase membrane protein FrdC	0.173	-2.53189	3.2e-38	4.42e-37	yes	down	mRNA	353.52	327.65	365.55	48.77	25.26	39.49	348.907	37.84
b0810	glnP	L-glutamine ABC transporter membrane subunit	0.304	-1.71675	4.08e-38	5.61e-37	yes	down	mRNA	154.45	155.12	143.74	33.13	27.23	28.09	151.103	29.4833
b2215	ompC	outer membrane porin C	0.306	-1.70689	4.1e-38	5.62e-37	yes	down	mRNA	2027.38	1987.95	2120.7	462.49	322.79	433.09	2045.34	406.123
b0098	secA	protein translocation ATPase	0.332	-1.59164	8.42e-38	1.15e-36	yes	down	mRNA	214.44	215.93	226.26	50	48.24	43.01	218.877	47.0833
b2105	rcnR	DNA-binding transcriptional repressor RcnR	7.292	2.86636	9.35e-38	1.27e-36	yes	up	mRNA	24.24	25.42	18.5	93.4	102.17	101.41	22.72	98.9933
b1799	dmlR	DNA-binding transcriptional regulator DmlR	8.302	3.05348	9.75e-38	1.32e-36	yes	up	mRNA	2.96	3.86	3.73	22.09	14.09	20.64	3.51667	18.94
b3294	rplQ	50S ribosomal subunit protein L17	0.354	-1.49866	6.49e-45	1.07e-43	yes	down	mRNA	1688.18	1600.6	1703.67	392.71	362.47	343.38	1664.15	366.187
b1003	yccJ	PF13993 family protein YccJ	0.233	-2.10436	1.66e-37	2.24e-36	yes	down	mRNA	970.84	910.36	1043.43	115.52	125.43	151.71	974.877	130.887
b0150	fhuA	ferrichrome outer membrane transporter/phage receptor	4.137	2.04874	2.06e-37	2.77e-36	yes	up	mRNA	23.79	33.35	26.18	77.8	73.17	73.3	27.7733	74.7567
b1994	insH-6	CP4-44 prophage%3B IS5 transposase and trans-activator	0.227	-2.13975	2.29e-37	3.06e-36	yes	down	mRNA	72.14	77.08	68.78	9.95	12.06	9.67	72.6667	10.56
b2254	arnC	undecaprenyl-phosphate 4-deoxy-4-formamido-L-arabinose transferase	0.222	-2.17305	2.31e-37	3.08e-36	yes	down	mRNA	73.78	80.03	70.31	9.63	12.02	10.14	74.7067	10.5967
b1620	malI	DNA-binding transcriptional repressor MalI	4.699	2.23225	2.35e-37	3.12e-36	yes	up	mRNA	5.1	5.32	5.55	17.18	14.66	16.67	5.32333	16.17
b0479	fsr	fosmidomycin efflux pump	4.58	2.19521	7.98e-37	1.06e-35	yes	up	mRNA	8.18	6.9	8.38	22.79	24.58	21.51	7.82	22.96
b0346	mhpR	DNA-binding transcriptional activator MhpR	4.774	2.25515	9.65e-37	1.28e-35	yes	up	mRNA	18.44	23.05	24.24	81.24	53.37	68.18	21.91	67.5967
b0728	sucC	succinyl-CoA synthetase subunit beta	0.422	-1.24496	1.16e-36	1.53e-35	yes	down	mRNA	1666.56	1533.25	1740.23	470.28	422.98	451.07	1646.68	448.11
b2809	ygdI	DUF903 domain-containing lipoprotein YgdI	5.51	2.46198	1.27e-36	1.66e-35	yes	up	mRNA	183.38	148.97	216.46	571.93	487.41	698.98	182.937	586.107
b2289	lrhA	DNA-binding transcriptional dual regulator LrhA	0.262	-1.93109	1.31e-36	1.71e-35	yes	down	mRNA	121.4	135.11	116.04	21.52	17.25	24.43	124.183	21.0667
b0987	gfcA	threonine-rich inner membrane protein GfcA	0.13	-2.94755	2.48e-36	3.24e-35	yes	down	mRNA	749.28	765.21	773.09	47.39	44.98	87.03	762.527	59.8
b2597	raiA	stationary phase translation inhibitor and ribosome stability factor	0.222	-2.16969	3.81e-36	4.96e-35	yes	down	mRNA	9070.81	8466.65	8837.58	1048.71	1015.11	1526.11	8791.68	1196.64
b2499	purM	phosphoribosylformylglycinamide cyclo-ligase	0.181	-2.46975	4.57e-36	5.93e-35	yes	down	mRNA	34.5	44.16	41.58	5.32	4.7	3.92	40.08	4.64667
b4175	hflC	regulator of FtsH protease	0.382	-1.39008	5.01e-36	6.48e-35	yes	down	mRNA	377.16	366.17	382.36	91.46	94.27	90.18	375.23	91.97
b4153	frdB	fumarate reductase iron-sulfur protein	0.17	-2.56064	8.1e-36	1.04e-34	yes	down	mRNA	476.17	392.75	445.66	63.69	31.99	47.94	438.193	47.8733
b3508	yhiD	inner membrane protein YhiD	0.072	-3.8028	1.37e-35	1.76e-34	yes	down	mRNA	25.33	26.67	22.29	1.13	0.84	1.48	24.7633	1.15
b2729	hypD	Fe-(CN)2CO cofactor assembly scaffold protein HypD	0.272	-1.87719	1.67e-35	2.14e-34	yes	down	mRNA	54.01	45.03	53.14	8.69	8.26	9.77	50.7267	8.90667
b1927	amyA	alpha-amylase	0.351	-1.50951	4.58e-35	5.85e-34	yes	down	mRNA	78.84	70.51	78.83	16.92	17.28	17.57	76.06	17.2567
b1095	fabF	beta-ketoacyl-[acyl carrier protein] synthase II	0.41	-1.28626	4.73e-35	6.02e-34	yes	down	mRNA	398.04	401.56	404.61	116.23	98	105.28	401.403	106.503
b3786	wecB	UDP-N-acetylglucosamine 2-epimerase	0.319	-1.64837	1.34e-34	1.7e-33	yes	down	mRNA	60.72	64.4	62.81	14.18	12.07	12.45	62.6433	12.9
b1833	yebS	intermembrane transport protein YebS	3.068	1.6172	1.46e-34	1.85e-33	yes	up	mRNA	29.75	29.12	30.28	61.08	60.56	54.55	29.7167	58.73
b3024	ygiW	BOF family protein YgiW	0.362	-1.46742	1.8e-34	2.27e-33	yes	down	mRNA	590.55	578.39	603.41	151.54	114.94	135.67	590.783	134.05
b2715	ascF	beta-glucoside specific PTS enzyme IIBC component	5.481	2.45439	3.25e-34	4.09e-33	yes	up	mRNA	3.44	3.41	4.6	14.97	13.44	11.96	3.81667	13.4567
b1305	pspB	phage shock protein B	4.713	2.2366	4.84e-34	6.07e-33	yes	up	mRNA	589.11	650.85	680.48	1558.22	1480.14	2141.1	640.147	1726.49
b4138	dcuA	C4-dicarboxylate transporter DcuA	0.28	-1.83545	6.38e-34	7.97e-33	yes	down	mRNA	491.12	438.02	461.75	102.29	66.46	84.34	463.63	84.3633
b1600	mdtJ	multidrug/spermidine efflux pump membrane subunit MdtJ	0.108	-3.20634	6.63e-34	8.27e-33	yes	down	mRNA	72.25	77.52	66.27	4.6	4.46	5.41	72.0133	4.82333
b3312	rpmC	50S ribosomal subunit protein L29	0.4	-1.32355	8.98e-34	1.12e-32	yes	down	mRNA	2437.38	2573.55	2518.89	593.84	533.42	532.16	2509.94	553.14
b2899	yqfA	hemolysin-III family protein	4.06	2.02154	1.02e-33	1.26e-32	yes	up	mRNA	61.08	52.6	59	181.45	145.87	123.71	57.56	150.343
b0733	cydA	cytochrome bd-I ubiquinol oxidase subunit I	0.317	-1.65873	1.2e-33	1.48e-32	yes	down	mRNA	568.88	515.09	541.99	132.16	91.92	110.81	541.987	111.63
b3955	eptC	phosphoethanolamine transferase EptC	0.319	-1.64688	1.36e-33	1.67e-32	yes	down	mRNA	31.89	35.04	33.04	7.07	6.66	6.99	33.3233	6.90667
b4335	yjiM	putative dehydratase subunit	0.183	-2.45081	1.37e-33	1.68e-32	yes	down	mRNA	63.13	48.22	59	8.44	4.66	7.16	56.7833	6.75333
b1902	ftnB	putative ferritin-like protein	0.16	-2.64589	2.22e-33	2.72e-32	yes	down	mRNA	130.46	136.91	136.89	15.5	8.27	17.6	134.753	13.79
b2292	yfbS	putative transporter YfbS	0.284	-1.81788	2.74e-33	3.34e-32	yes	down	mRNA	38.41	32.21	39.75	7.49	5.71	7.15	36.79	6.78333
b2606	rplS	50S ribosomal subunit protein L19	0.252	-1.9913	1.55e-41	2.35e-40	yes	down	mRNA	467.05	511.3	526.76	76.32	66.44	91.76	501.703	78.1733
b2607	trmD	tRNA m(1)G37 methyltransferase	0.374	-1.41794	3.03e-33	3.68e-32	yes	down	mRNA	1321.42	1360.14	1329.45	367.14	286.34	309.03	1337	320.837
b0835	rimO	ribosomal protein S12 methylthiotransferase RimO	0.295	-1.76115	3.56e-33	4.31e-32	yes	down	mRNA	44.36	46.28	44.74	9.88	7.86	8.1	45.1267	8.61333
b3002	yqhA	uncharacterized protein YqhA	0.356	-1.48921	3.7e-33	4.47e-32	yes	down	mRNA	207.95	216.63	219.34	51.81	46.02	46.47	214.64	48.1
b2676	nrdF	ribonucleoside-diphosphate reductase 2 subunit beta	10.854	3.44014	4.14e-33	4.98e-32	yes	up	mRNA	2.06	1.26	1.88	12.25	9.22	14.78	1.73333	12.0833
b0896	dmsC	dimethyl sulfoxide reductase subunit C	0.235	-2.08686	4.49e-33	5.38e-32	yes	down	mRNA	51.92	49.54	59.78	9.09	8.22	6.92	53.7467	8.07667
b3691	dgoT	putative D-galactonate transporter	15.719	3.97442	6.18e-33	7.39e-32	yes	up	mRNA	2.53	2.35	2.93	37.63	12.21	30.63	2.60333	26.8233
b0117	yacH	DUF3300 domain-containing protein YacH	6.176	2.62673	6.4e-33	7.63e-32	yes	up	mRNA	7.02	5.8	6.71	23.67	32.59	21.05	6.51	25.77
b2171	yeiP	elongation factor P family protein	0.268	-1.90057	6.85e-33	8.14e-32	yes	down	mRNA	98.85	114.97	106.46	16.93	18.54	18.8	106.76	18.09
b4317	fimD	type I fimbriae usher protein	0.207	-2.27433	1.63e-32	1.93e-31	yes	down	mRNA	8.78	10.19	10.96	1.36	1.24	1.42	9.97667	1.34
b2470	acrD	multidrug efflux pump RND permease AcrD	3.328	1.73466	1.75e-32	2.07e-31	yes	up	mRNA	11.37	11.91	11.11	27.15	25.16	22.03	11.4633	24.78
b0211	mltD	membrane-bound lytic murein transglycosylase D	0.37	-1.4357	3.29e-32	3.88e-31	yes	down	mRNA	195.39	210.76	188.83	52.19	42.46	48.06	198.327	47.57
b3643	rph	truncated RNase PH	0.271	-1.88153	4.37e-32	5.13e-31	yes	down	mRNA	71.1	77.64	77.28	12.56	13.94	12.45	75.34	12.9833
b1589	ynfG	putative oxidoreductase YnfG	0.17	-2.55556	5.37e-32	6.29e-31	yes	down	mRNA	68.09	64.09	58.71	8.22	7.44	4.86	63.63	6.84
b1279	lapA	lipopolysaccharide assembly protein A	3.578	1.83928	5.41e-32	6.32e-31	yes	up	mRNA	79.2	84.56	95.22	190.36	164.01	208.94	86.3267	187.77
b2879	ssnA	putative aminohydrolase	0.093	-3.42881	8.94e-32	1.04e-30	yes	down	mRNA	12.68	11.26	14.42	0.63	0.55	1.15	12.7867	0.776667
b1593	ynfK	putative dethiobiotin synthetase	0.296	-1.75585	1.24e-31	1.44e-30	yes	down	mRNA	128.86	100.54	117.32	23.61	19.76	22.22	115.573	21.8633
b2312	purF	amidophosphoribosyltransferase	0.3	-1.73646	2.13e-31	2.47e-30	yes	down	mRNA	73.26	89.74	86.54	17.56	16.14	14.72	83.18	16.14
b4154	frdA	fumarate reductase flavoprotein subunit	0.202	-2.30701	2.14e-31	2.47e-30	yes	down	mRNA	444.03	365.83	423.23	71.07	37.05	54.69	411.03	54.27
b0305	rclR	DNA-binding transcriptional activator RclR	36.778	5.20077	3.37e-31	3.89e-30	yes	up	mRNA	0.57	0.73	0.29	10.7	16.72	10.35	0.53	12.59
b1474	fdnG	formate dehydrogenase N subunit alpha	0.212	-2.2386	3.4e-31	3.9e-30	yes	down	mRNA	8.5	7.7	8.14	1.11	1.21	1.01	8.11333	1.11
b0898	ycaD	putative transporter YcaD	0.309	-1.69281	3.59e-31	4.11e-30	yes	down	mRNA	60.7	66.34	61.62	12.64	13.13	11.77	62.8867	12.5133
b1463	nhoA	arylamine N-acetyltransferase	3.197	1.67671	5.74e-31	6.56e-30	yes	up	mRNA	17.37	17.33	17.74	35.93	35.87	35.55	17.48	35.7833
b1089	rpmF	50S ribosomal subunit protein L32	0.41	-1.28737	6.01e-31	6.85e-30	yes	down	mRNA	1523.08	1490.62	1589.01	378.53	356.73	339.44	1534.24	358.233
b3251	mreB	dynamic cytoskeletal protein MreB	0.376	-1.40941	9.85e-31	1.12e-29	yes	down	mRNA	230.62	264.81	264.93	66.03	58.95	59.32	253.453	61.4333
b1746	astD	aldehyde dehydrogenase	6.443	2.68779	1.22e-30	1.38e-29	yes	up	mRNA	22.17	21.9	26.73	136.51	61.19	100.18	23.6	99.2933
b0863	artI	putative ABC transporter periplasmic binding protein ArtI	0.335	-1.57562	1.22e-30	1.38e-29	yes	down	mRNA	220.13	244.57	235.47	53.63	41.09	56.12	233.39	50.28
b0809	glnQ	L-glutamine ABC transporter ATP binding subunit	0.341	-1.55204	1.45e-30	1.63e-29	yes	down	mRNA	112.61	123.78	116.34	28.71	22.08	26.69	117.577	25.8267
b1296	puuP	putrescine:H(+) symporter PuuP	6.16	2.623	1.71e-30	1.92e-29	yes	up	mRNA	3.65	3.01	4.17	18.47	11.34	13.35	3.61	14.3867
b2818	argA	N-acetylglutamate synthase	0.172	-2.54235	1.75e-30	1.96e-29	yes	down	mRNA	41.16	70.27	48.7	5.7	5.57	6.6	53.3767	5.95667
b0016	insL-1	IS186/IS421 transposase	2.789	1.47974	1.91e-30	2.13e-29	yes	up	mRNA	27.7	29.92	34.09	57.89	49.31	58.26	30.57	55.1533
b1092	fabD	[acyl-carrier-protein] S-malonyltransferase	0.418	-1.25837	1.95e-30	2.17e-29	yes	down	mRNA	317.66	322.6	316.93	92.82	81.67	82.72	319.063	85.7367
b4006	purH	bifunctional AICAR transformylase/IMP cyclohydrolase	0.189	-2.4015	2.34e-30	2.61e-29	yes	down	mRNA	37.76	43.74	39.54	6.85	3.85	4.21	40.3467	4.97
b0445	ybaE	putative protein YbaE	5.974	2.57874	2.44e-30	2.71e-29	yes	up	mRNA	11.28	9.16	8.3	48.11	24.78	39.54	9.58	37.4767
b0121	speE	spermidine synthase	0.419	-1.25569	3.76e-30	4.16e-29	yes	down	mRNA	194.29	187.54	192.56	53.42	50.38	50.47	191.463	51.4233
b0005	yaaX	DUF2502 domain-containing protein YaaX	0.177	-2.50038	3.93e-30	4.33e-29	yes	down	mRNA	409.1	337.4	250.34	41.72	32.52	32.64	332.28	35.6267
b0406	tgt	tRNA-guanine transglycosylase	0.327	-1.61283	4.39e-30	4.82e-29	yes	down	mRNA	215.54	243.78	217.16	54.72	44.89	43.19	225.493	47.6
b4244	pyrI	aspartate carbamoyltransferase%2C PyrI subunit	0.125	-2.99579	4.58e-30	5.02e-29	yes	down	mRNA	35.87	49.75	50.51	3.07	3.65	4.05	45.3767	3.59
b0020	nhaR	DNA-binding transcriptional activator NhaR	0.264	-1.92292	5.83e-30	6.38e-29	yes	down	mRNA	40.65	42.35	41.09	6.45	6.12	8.61	41.3633	7.06
b0841	ybjG	undecaprenyl pyrophosphate phosphatase	0.294	-1.76496	7.72e-30	8.43e-29	yes	down	mRNA	126.1	142.11	124.27	22.06	23.81	27.63	130.827	24.5
b4141	yjeH	L-methionine/branched chain amino acid exporter	4.57	2.19221	1.25e-29	1.36e-28	yes	up	mRNA	5.6	5.29	4.72	17.18	15.58	13.29	5.20333	15.35
b1190	dadX	alanine racemase 2	2.891	1.53144	1.38e-29	1.49e-28	yes	up	mRNA	159.84	150.25	162.96	348.51	243.18	293.76	157.683	295.15
b2255	arnA	fused UDP-4-amino-4-deoxy-L-arabinose formyltransferase/UDP-glucuronate dehydrogenase	0.356	-1.49121	1.45e-29	1.57e-28	yes	down	mRNA	52.61	58.05	57.94	12.72	13.47	12.62	56.2	12.9367
b3158	yhbU	putative peptidase YhbU	0.129	-2.95483	1.48e-29	1.6e-28	yes	down	mRNA	20.01	18.78	19.18	1.81	1.93	1	19.3233	1.58
b2964	nupG	nucleoside:H(+) symporter NupG	3.244	1.69767	1.61e-29	1.73e-28	yes	up	mRNA	60.44	52.51	64.18	148.56	102.53	121.08	59.0433	124.057
b0068	thiB	thiamine ABC transporter periplasmic binding protein	0.276	-1.85501	1.83e-29	1.97e-28	yes	down	mRNA	79.42	80.87	74.36	15.07	14.87	11.62	78.2167	13.8533
b2705	srlD	sorbitol-6-phosphate 2-dehydrogenase	12.141	3.6018	1.87e-29	2e-28	yes	up	mRNA	4.33	3.6	4.95	49.98	17.65	33.7	4.29333	33.7767
b4201	priB	primosomal replication protein N	0.334	-1.58346	1.92e-29	2.05e-28	yes	down	mRNA	1226.9	1293.54	1273.99	314.76	234.19	223.69	1264.81	257.547
b3959	argB	acetylglutamate kinase	0.187	-2.42022	2.1e-29	2.23e-28	yes	down	mRNA	49.79	77.52	58.69	7.74	6.83	7.77	62	7.44667
b3654	xanP	xanthine:H(+) symporter XanP	0.196	-2.34967	2.17e-29	2.31e-28	yes	down	mRNA	15.2	19.69	17.9	2.13	2.1	2.5	17.5967	2.24333
b2235	nrdB	ribonucleoside-diphosphate reductase 1 subunit beta	0.412	-1.27986	3.42e-29	3.62e-28	yes	down	mRNA	83.93	85.77	88.54	23.6	21.44	23.62	86.08	22.8867
b3552	yiaD	PF13488 family lipoprotein YiaD	0.185	-2.43076	3.76e-29	3.97e-28	yes	down	mRNA	39.98	48.02	44.59	5.58	5.83	4.14	44.1967	5.18333
b1648	ydhL	conserved protein YdhL	5.059	2.33894	4.53e-29	4.78e-28	yes	up	mRNA	24.19	21.5	23.43	76.61	64.4	69.29	23.04	70.1
b2264	menD	2-succinyl-5-enolpyruvyl-6-hydroxy-3-cyclohexene-1-carboxylate synthase	0.301	-1.73127	4.63e-29	4.87e-28	yes	down	mRNA	42.33	37.33	39.35	8.94	7.47	6.79	39.67	7.73333
b1479	maeA	malate dehydrogenase%2C NAD-requiring	0.45	-1.15087	4.67e-29	4.9e-28	yes	down	mRNA	226.98	233.86	232.32	68.62	66.24	67.3	231.053	67.3867
b3607	cysE	serine acetyltransferase	2.63	1.39512	5.23e-29	5.47e-28	yes	up	mRNA	71.2	70.2	69.96	130.21	116.4	110.08	70.4533	118.897
b4059	ssb	ssDNA-binding protein	2.965	1.56796	5.3e-29	5.53e-28	yes	up	mRNA	51.72	53.96	59.37	118.9	89.83	102.48	55.0167	103.737
b2703	srlE	sorbitol-specific PTS enzyme IIBC1 component	9.897	3.30695	7.17e-29	7.46e-28	yes	up	mRNA	4.08	5.17	3.56	39.95	16.86	26	4.27	27.6033
b3527	yhjJ	peptidase M16 family protein	0.336	-1.57327	9.63e-29	1e-27	yes	down	mRNA	146.44	147.12	138.24	34.9	31.54	27.41	143.933	31.2833
b1004	wrbA	NAD(P)H:quinone oxidoreductase	0.366	-1.45067	9.98e-29	1.03e-27	yes	down	mRNA	1673.89	1444.06	1631.19	381.77	385.79	333.56	1583.05	367.04
b3186	rplU	50S ribosomal subunit protein L21	0.41	-1.28705	6.88e-20	4.99e-19	yes	down	mRNA	1679.12	1950.66	1770.16	490.94	370.54	492.84	1799.98	451.44
b0966	hspQ	heat shock protein%2C hemimethylated DNA-binding protein	2.641	1.40082	1.48e-28	1.53e-27	yes	up	mRNA	1781.86	1548.36	1875.94	3144.8	2741.13	2500.35	1735.39	2795.43
b1655	mepH	peptidoglycan DD-endopeptidase MepH	0.162	-2.62834	1.53e-28	1.57e-27	yes	down	mRNA	30.13	33.13	27.32	2.46	2.87	4.12	30.1933	3.15
b4063	soxR	DNA-binding transcriptional dual regulator SoxR	5.614	2.48893	1.61e-28	1.65e-27	yes	up	mRNA	8.01	8.66	10.31	30.52	28.62	35.79	8.99333	31.6433
b4537	yecJ	DUF2766 domain-containing protein YecJ	0.237	-2.07588	1.71e-28	1.75e-27	yes	down	mRNA	358.05	386.99	287.89	50.42	42.96	53.33	344.31	48.9033
b2523	pepB	aminopeptidase B	2.963	1.56714	1.74e-28	1.78e-27	yes	up	mRNA	108.08	105.82	117.68	210.99	231.09	189.96	110.527	210.68
b2880	ygfM	putative oxidoreductase	0.117	-3.095	1.98e-28	2.01e-27	yes	down	mRNA	19.63	20.62	20.9	2.09	1.26	1.24	20.3833	1.53
b1084	rne	ribonuclease E	0.375	-1.41312	2.91e-28	2.95e-27	yes	down	mRNA	179.12	172.44	173.73	48.11	41.48	38.65	175.097	42.7467
b2151	galS	DNA-binding transcriptional dual regulator GalS	9.486	3.24578	4.36e-28	4.41e-27	yes	up	mRNA	3.63	4.37	5.49	35.56	14.97	32.92	4.49667	27.8167
b0729	sucD	succinyl-CoA synthetase subunit alpha	0.369	-1.43742	5.24e-28	5.29e-27	yes	down	mRNA	2092.18	1987.28	2194.28	553.92	494.41	435.89	2091.25	494.74
b0264	insB-2	IS1 protein InsB	4.234	2.08216	8.72e-28	8.75e-27	yes	up	mRNA	25.58	21.81	22.47	70.76	64.13	50.88	23.2867	61.9233
b0274	insB-3	IS1 protein InsB	4.234	2.08216	8.72e-28	8.75e-27	yes	up	mRNA	25.58	21.81	22.47	70.76	64.13	50.88	23.2867	61.9233
b1615	uidC	outer membrane porin family protein	22.653	4.50161	8.72e-28	8.75e-27	yes	up	mRNA	0.72	0.72	0.9	14.39	4.94	15.48	0.78	11.6033
b0736	ybgC	esterase/thioesterase	0.287	-1.80119	9.8e-28	9.81e-27	yes	down	mRNA	140.97	154.56	140.35	24.86	23.3	29.73	145.293	25.9633
b3416	malQ	4-alpha-glucanotransferase	0.361	-1.47133	1e-27	1e-26	yes	down	mRNA	28.25	28.36	30.3	7.35	6.55	6.43	28.97	6.77667
b4243	ridA	enamine/imine deaminase%2C redox regulated chaperone	0.286	-1.80729	1.17e-27	1.16e-26	yes	down	mRNA	504.72	519.85	528.73	113.84	91.55	73.41	517.767	92.9333
b1064	grxB	reduced glutaredoxin 2	0.456	-1.1339	1.23e-27	1.23e-26	yes	down	mRNA	703.31	627.71	703.02	201.06	190.11	198.47	678.013	196.547
b3396	mrcA	peptidoglycan glycosyltransferase/peptidoglycan DD-transpeptidase MrcA	0.278	-1.84941	1.74e-27	1.72e-26	yes	down	mRNA	42.65	46.01	44.81	9.44	8.14	6.42	44.49	8
b0963	mgsA	methylglyoxal synthase	3.056	1.6117	1.76e-27	1.74e-26	yes	up	mRNA	91.75	82.7	88.86	156.63	150.67	200.3	87.77	169.2
b0400	phoR	sensory histidine kinase PhoR	0.238	-2.07134	1.93e-27	1.9e-26	yes	down	mRNA	92.36	121.46	85.99	17.2	15.64	13.25	99.9367	15.3633
b0734	cydB	cytochrome bd-I ubiquinol oxidase subunit II	0.31	-1.69123	2.29e-27	2.26e-26	yes	down	mRNA	625.36	571.02	598.02	149.14	105.06	104.85	598.133	119.683
b1831	proQ	RNA chaperone ProQ	0.361	-1.47121	2.49e-27	2.45e-26	yes	down	mRNA	332.67	352.93	328.01	84.11	63.34	87.19	337.87	78.2133
b2364	dsdC	DNA-binding transcriptional dual regulator DsdC	4.106	2.03781	2.97e-27	2.91e-26	yes	up	mRNA	5.67	6.86	6.23	16.65	15.18	17.9	6.25333	16.5767
b3739	atpI	ATP synthase accessory factor	0.285	-1.81288	3.04e-27	2.97e-26	yes	down	mRNA	396.07	446.4	405.31	94.19	60.55	67.47	415.927	74.07
b4475	rtcA	RNA 3'-terminal phosphate cyclase	3.62	1.85603	3.15e-27	3.07e-26	yes	up	mRNA	7.02	7.08	7.98	17.94	16.54	16.9	7.36	17.1267
b0401	brnQ	branched chain amino acid transporter BrnQ	2.64	1.40034	3.83e-27	3.72e-26	yes	up	mRNA	49.97	46.59	53.61	92.63	84.76	78.19	50.0567	85.1933
b0867	amiD	N-acetylmuramoyl-L-alanine amidase D	2.328	1.21888	4.85e-27	4.7e-26	yes	up	mRNA	49	48.21	50.19	73.65	71.85	74.96	49.1333	73.4867
b2518	ndk	nucleoside diphosphate kinase	0.319	-1.64975	6.08e-27	5.88e-26	yes	down	mRNA	198.7	198.69	184.48	46.71	32.69	37.54	193.957	38.98
b0412	yajI	putative lipoprotein YajI	0.187	-2.41763	7.64e-27	7.37e-26	yes	down	mRNA	72.48	79.48	58.99	6.88	7.73	10.44	70.3167	8.35
b3964	yijD	conserved inner membrane protein YijD	2.256	1.1739	8.7e-27	8.38e-26	yes	up	mRNA	80.84	82.04	84.92	124.15	112.88	119.85	82.6	118.96
b2429	murP	N-acetylmuramic acid-specific PTS enzyme IICB component/anhydro-N-acetylmuramic acid transporter	4.1	2.03564	8.88e-27	8.53e-26	yes	up	mRNA	8.71	8.84	10.97	31.25	19.52	25.15	9.50667	25.3067
b0910	cmk	cytidylate kinase	0.334	-1.5833	1.11e-26	1.07e-25	yes	down	mRNA	542.33	593.02	512.38	137.15	111.85	103.26	549.243	117.42
b0836	bssR	regulator of biofilm formation	0.167	-2.57862	1.17e-26	1.12e-25	yes	down	mRNA	25731.6	23662.7	26172.5	1858.24	2126.24	3867.81	25189	2617.43
b3035	tolC	outer membrane channel TolC	0.457	-1.13115	1.27e-26	1.21e-25	yes	down	mRNA	283.61	290.44	275.23	84.17	76.36	91.17	283.093	83.9
b0089	ftsW	putative lipid II flippase FtsW	0.381	-1.39204	1.41e-26	1.35e-25	yes	down	mRNA	111.99	93.79	101.07	24.07	24.77	26.58	102.283	25.14
b0444	queC	7-cyano-7-deazaguanine synthase	2.823	1.49736	1.49e-26	1.42e-25	yes	up	mRNA	27.9	29.04	29.06	53.96	45.25	56.25	28.6667	51.82
b3788	rffG	dTDP-glucose 4%2C6-dehydratase 2	0.354	-1.50005	1.49e-26	1.42e-25	yes	down	mRNA	43.85	43.77	45.96	9.76	9.97	10.68	44.5267	10.1367
b1203	ychF	redox-responsive ATPase YchF	0.405	-1.30577	1.87e-26	1.77e-25	yes	down	mRNA	116.27	132.12	132.23	32.85	32.39	33.93	126.873	33.0567
b4469	ygiQ	radical SAM superfamily protein YgiQ	0.285	-1.81206	2.33e-26	2.2e-25	yes	down	mRNA	46.84	52.55	52.1	11.29	9.07	7.61	50.4967	9.32333
b0454	atl	DNA base-flipping protein	4.329	2.11392	3.3e-26	3.11e-25	yes	up	mRNA	17.24	21.65	23.68	61.08	63.47	47.07	20.8567	57.2067
b0313	betI	DNA-binding transcriptional repressor BetI	2.908	1.54027	4.23e-26	3.97e-25	yes	up	mRNA	81.33	76.18	83.85	160.62	154.61	128.52	80.4533	147.917
b2831	mutH	DNA mismatch repair protein MutH	3.33	1.73543	4.41e-26	4.13e-25	yes	up	mRNA	18.04	18.53	19.12	41.78	40.85	35.42	18.5633	39.35
b0762	acrZ	multidrug efflux pump accessory protein AcrZ	4.329	2.11404	6.14e-26	5.74e-25	yes	up	mRNA	210.38	212.31	239.83	428.86	512.67	495.29	220.84	478.94
b2747	ispD	2-C-methyl-D-erythritol 4-phosphate cytidylyltransferase	0.334	-1.58414	8.27e-26	7.71e-25	yes	down	mRNA	61.75	68.49	66.98	14.45	12.5	15.19	65.74	14.0467
b3486	rbbA	ribosome-associated ATPase	0.329	-1.60386	8.53e-26	7.94e-25	yes	down	mRNA	29.68	25.11	27.66	6.61	5.79	5.19	27.4833	5.86333
b1126	potA	spermidine preferential ABC transporter ATP binding subunit	0.294	-1.76806	1.07e-25	9.96e-25	yes	down	mRNA	54.78	55.22	51.44	8.87	11.53	10.01	53.8133	10.1367
b1535	dgcZ	diguanylate cyclase DgcZ	0.32	-1.64189	1.15e-25	1.06e-24	yes	down	mRNA	99.4	117.49	101.13	24.37	17.72	23.77	106.007	21.9533
b3802	hemY	protein HemY	0.394	-1.34471	1.17e-25	1.08e-24	yes	down	mRNA	132.22	127.04	134.71	36.03	33.67	30.2	131.323	33.3
b2279	nuoK	NADH:quinone oxidoreductase subunit K	0.315	-1.66516	1.18e-25	1.09e-24	yes	down	mRNA	273.31	235.98	293.4	55.7	44.63	52.98	267.563	51.1033
b0053	surA	peptidyl-prolyl cis-trans isomerase SurA	0.441	-1.18177	1.24e-25	1.14e-24	yes	down	mRNA	302.96	301.54	313.41	93.81	85.49	81.76	305.97	87.02
b1433	ydcO	putative transport protein YdcO	3.622	1.85696	1.38e-25	1.27e-24	yes	up	mRNA	5.38	6.14	5.81	14.41	12.65	13.56	5.77667	13.54
b3407	yhgF	putative RNA-binding protein YhgF	0.309	-1.69504	1.52e-25	1.39e-24	yes	down	mRNA	49.04	46.82	51.51	10	11.06	8.29	49.1233	9.78333
b2925	fbaA	fructose-bisphosphate aldolase class II	0.432	-1.21158	2.17e-25	1.98e-24	yes	down	mRNA	845.12	798.07	876.48	215.09	225.95	261.84	839.89	234.293
b4332	yjiJ	putative transporter YjiJ	4.909	2.2955	2.36e-25	2.15e-24	yes	up	mRNA	3.27	4.84	3.51	13.45	12.06	11.54	3.87333	12.35
b4005	purD	phosphoribosylamine--glycine ligase	0.312	-1.68256	2.71e-25	2.47e-24	yes	down	mRNA	24.75	24.88	27.41	5.96	4.68	4.88	25.68	5.17333
b4135	yjdC	putative DNA-binding transcriptional regulator YjdC	0.436	-1.19894	3.13e-25	2.84e-24	yes	down	mRNA	197.39	177.97	191.16	52.81	49.47	55.05	188.84	52.4433
b1621	malX	PTS enzyme IIBC component MalX	4.651	2.21767	3.49e-25	3.17e-24	yes	up	mRNA	4.85	3.84	3.89	15.38	12.01	10.44	4.19333	12.61
b4171	miaA	tRNA dimethylallyltransferase	2.952	1.56181	3.76e-25	3.4e-24	yes	up	mRNA	518.47	517.86	579.85	1267.52	877.24	930.04	538.727	1024.93
b3315	rplV	50S ribosomal subunit protein L22	0.234	-2.09502	2.96e-49	5.27e-48	yes	down	mRNA	2244.85	2281.73	2354.57	312.67	284.85	391.54	2293.72	329.687
b3500	gor	glutathione reductase (NADPH)	3.376	1.75512	4.1e-25	3.69e-24	yes	up	mRNA	64.34	68.26	73.44	143.09	174.5	128.68	68.68	148.757
b2685	emrA	multidrug efflux pump membrane fusion protein EmrA	3.214	1.68455	4.19e-25	3.76e-24	yes	up	mRNA	16.76	19.77	18.79	37.18	41.81	35.35	18.44	38.1133
b3383	yhfZ	putative DNA-binding transcriptional regulator YhfZ	3.775	1.91663	4.85e-25	4.35e-24	yes	up	mRNA	12.59	11.52	13.81	25.64	29.7	36.5	12.64	30.6133
b0176	rseP	intramembrane zinc metalloprotease	0.46	-1.12097	5.54e-25	4.95e-24	yes	down	mRNA	235.44	246.31	248.71	75.69	71.21	70.02	243.487	72.3067
b0632	dacA	D-alanyl-D-alanine carboxypeptidase DacA	0.406	-1.29881	7.24e-25	6.46e-24	yes	down	mRNA	105.15	106	111.4	31.04	27.56	25.95	107.517	28.1833
b3599	mtlA	mannitol-specific PTS enzyme IICBA component	2.448	1.29157	7.99e-25	7.11e-24	yes	up	mRNA	42.26	39.71	47.26	76.7	62.45	66.07	43.0767	68.4067
b0523	purE	N(5)-carboxyaminoimidazole ribonucleotide mutase	0.187	-2.41708	1.08e-24	9.62e-24	yes	down	mRNA	36.01	41.31	35.93	4.37	4.58	4.43	37.75	4.46
b1132	hflD	lysogenization regulator	0.337	-1.57019	1.2e-24	1.06e-23	yes	down	mRNA	134.26	152.35	139.86	32.52	32.11	26.68	142.157	30.4367
b3321	rpsJ	30S ribosomal subunit protein S10	0.168	-2.57364	1.44e-95	6.99e-94	yes	down	mRNA	3095.09	3374.57	2870.38	322.76	310.15	349.45	3113.35	327.453
b2701	mltB	membrane-bound lytic murein transglycosylase B	0.353	-1.50063	1.48e-24	1.31e-23	yes	down	mRNA	42.41	45.11	46.06	10.39	10.47	9.5	44.5267	10.12
b3600	mtlD	mannitol-1-phosphate 5-dehydrogenase	2.47	1.30468	1.81e-24	1.6e-23	yes	up	mRNA	43.07	35.37	42.09	68.53	58.33	65.2	40.1767	64.02
b2820	recB	exodeoxyribonuclease V subunit RecB	0.392	-1.35116	2.79e-24	2.45e-23	yes	down	mRNA	40.35	38.53	39.88	10.54	10.5	9.16	39.5867	10.0667
b1379	hslJ	lipoprotein implicated in Novobiocin resistance	0.331	-1.59495	2.82e-24	2.48e-23	yes	down	mRNA	199.51	228.87	186.04	39.51	42.9	45.66	204.807	42.69
b2186	yejK	nucleoid-associated protein YejK	0.395	-1.34031	3.24e-24	2.83e-23	yes	down	mRNA	77.84	85.96	81.32	23.08	18.44	21.05	81.7067	20.8567
b1447	ydcZ	putative inner membrane protein	4.409	2.14029	3.26e-24	2.85e-23	yes	up	mRNA	14.66	10.78	12.34	37.81	30.11	36.32	12.5933	34.7467
b0627	tatE	twin arginine protein translocation system - TatE protein	0.281	-1.82993	3.74e-24	3.26e-23	yes	down	mRNA	262	258.23	275.52	50.3	35.33	45.61	265.25	43.7467
b1854	pykA	pyruvate kinase II	0.442	-1.17786	3.8e-24	3.3e-23	yes	down	mRNA	267.16	239.56	268.24	81.48	63.57	77.42	258.32	74.1567
b1322	ycjF	conserved inner membrane protein YcjF	2.704	1.43507	3.83e-24	3.32e-23	yes	up	mRNA	54.18	48.64	52.1	100.86	88.99	79.46	51.64	89.77
b1124	potC	spermidine preferential ABC transporter membrane subunit PotC	0.262	-1.93391	4.1e-24	3.55e-23	yes	down	mRNA	31.75	30.65	35.92	6.22	5.27	4.95	32.7733	5.48
b3400	hslR	heat shock protein Hsp15	3.319	1.73057	4.19e-24	3.62e-23	yes	up	mRNA	181.57	182.87	183.81	493.77	312.86	333.87	182.75	380.167
b0489	qmcA	PHB domain-containing protein	0.404	-1.30605	4.47e-24	3.85e-23	yes	down	mRNA	114.37	101.92	104.74	26.63	26.35	30.49	107.01	27.8233
b1849	purT	phosphoribosylglycinamide formyltransferase 2	0.206	-2.27667	4.51e-24	3.88e-23	yes	down	mRNA	19.23	23.53	22.6	3.46	3.06	2.13	21.7867	2.88333
b3432	glgB	1%2C4-alpha-glucan branching enzyme	0.452	-1.14678	4.85e-24	4.17e-23	yes	down	mRNA	115.02	100.4	105.9	32.36	30.46	31.37	107.107	31.3967
b1467	narY	nitrate reductase Z subunit beta	0.338	-1.56516	6.49e-24	5.56e-23	yes	down	mRNA	24.93	22.59	24.6	5.04	5.39	5.29	24.04	5.24
b0903	pflB	pyruvate formate-lyase	0.461	-1.11596	6.89e-24	5.89e-23	yes	down	mRNA	1177.62	1084.49	1187.2	385.34	310.84	338.78	1149.77	344.987
b0839	dacC	D-alanyl-D-alanine carboxypeptidase DacC	2.062	1.04423	7.97e-24	6.8e-23	yes	up	mRNA	91.83	94.09	91.07	129.27	112.52	128	92.33	123.263
b1511	lsrK	autoinducer-2 kinase	3.761	1.91097	1.33e-23	1.14e-22	yes	up	mRNA	13.25	14.25	15.18	44.81	25.74	34.06	14.2267	34.87
b4316	fimC	type 1 fimbriae periplasmic chaperone	0.105	-3.25583	1.46e-23	1.24e-22	yes	down	mRNA	25.49	22.68	23.34	1.46	0.73	2.71	23.8367	1.63333
b2277	nuoM	NADH:quinone oxidoreductase subunit M	0.353	-1.50132	1.8e-23	1.52e-22	yes	down	mRNA	192.27	168.73	198.7	51.36	38.87	37.72	186.567	42.65
b4329	yjiG	Gate family protein YjiG	0.18	-2.47707	2.34e-23	1.97e-22	yes	down	mRNA	38.01	37.39	42.06	4.38	4.59	4.19	39.1533	4.38667
b1201	dhaR	DNA-binding transcriptional dual regulator DhaR	2.986	1.57824	2.61e-23	2.2e-22	yes	up	mRNA	6.61	5.84	5.66	11.53	11.73	11.78	6.03667	11.68
b4123	dcuB	anaerobic C4-dicarboxylate transporter DcuB	0.26	-1.94292	3.42e-23	2.88e-22	yes	down	mRNA	18.26	18.16	18.71	3.86	2.71	2.71	18.3767	3.09333
b0069	sgrR	DNA-binding transcriptional dual regulator SgrR	5.082	2.34545	4e-23	3.36e-22	yes	up	mRNA	5.79	7.94	6.02	24.28	24.71	15.81	6.58333	21.6
b4114	eptA	phosphoethanolamine transferase EptA	0.346	-1.52919	4.06e-23	3.4e-22	yes	down	mRNA	21.97	24.83	24.67	5.7	5.16	5.18	23.8233	5.34667
b3297	rpsK	30S ribosomal subunit protein S11	0.498	-1.00607	9.1e-22	7.14e-21	yes	down	mRNA	2200.95	2152.05	2316.55	710.62	616.92	749.01	2223.18	692.183
b1309	ycjM	glucosylglycerate phosphorylase	8.501	3.08766	5.27e-23	4.4e-22	yes	up	mRNA	0.62	0.97	0.74	3.49	4.43	5.02	0.776667	4.31333
b3011	yqhD	NADPH-dependent aldehyde reductase YqhD	3.821	1.93402	5.29e-23	4.4e-22	yes	up	mRNA	77.66	72.51	76.32	172.44	231.21	149.51	75.4967	184.387
b1111	comR	DNA-binding transcriptional repressor ComR	2.836	1.50381	5.65e-23	4.7e-22	yes	up	mRNA	83.84	84.56	75.16	133.15	160.13	145.07	81.1867	146.117
b2427	murR	DNA-binding transcriptional dual regulator MurR	4.234	2.08212	6.12e-23	5.08e-22	yes	up	mRNA	5.34	7.14	5.5	15.35	16.19	17.52	5.99333	16.3533
b3064	tsaD	N(6)-L-threonylcarbamoyladenine synthase%2C TsaD subunit	2.809	1.49022	6.21e-23	5.14e-22	yes	up	mRNA	42.72	48.55	50.31	94.86	86.47	74.37	47.1933	85.2333
b0097	secM	SecA translation regulator	0.368	-1.44071	6.25e-23	5.16e-22	yes	down	mRNA	217	220.53	188.78	46.95	43.81	57.47	208.77	49.41
b1634	dtpA	dipeptide/tripeptide:H(+) symporter DtpA	0.363	-1.46182	7.08e-23	5.84e-22	yes	down	mRNA	23.84	25.69	27.19	6.05	5.65	6.34	25.5733	6.01333
b0088	murD	UDP-N-acetylmuramoyl-L-alanine--D-glutamate ligase	0.458	-1.12718	8.52e-23	7.01e-22	yes	down	mRNA	105.57	96.56	110.47	30.2	29.45	32.78	104.2	30.81
b3207	yrbL	protein kinase-like domain-containing protein YrbL	2.499	1.32115	1.36e-22	1.11e-21	yes	up	mRNA	659.99	561.05	683.22	1032.52	847.73	1164.96	634.753	1015.07
b0383	phoA	alkaline phosphatase	0.215	-2.21545	1.57e-22	1.29e-21	yes	down	mRNA	22.01	26.66	21.57	4.26	3.1	2.42	23.4133	3.26
b2686	emrB	multidrug efflux pump membrane subunit EmrB	3.462	1.79145	1.63e-22	1.33e-21	yes	up	mRNA	11.04	11.07	11.94	23.86	29.67	22.21	11.35	25.2467
b3399	yrfG	purine nucleotidase	2.913	1.54228	1.73e-22	1.42e-21	yes	up	mRNA	141.68	146.29	129.76	317.07	207.12	257.02	139.243	260.403
b0215	dnaQ	DNA polymerase III subunit epsilon	2.414	1.27168	1.89e-22	1.54e-21	yes	up	mRNA	38.63	37.23	38.6	57.85	53.72	65.55	38.1533	59.04
b1748	astC	succinylornithine transaminase	5.51	2.46218	1.91e-22	1.55e-21	yes	up	mRNA	29.22	26.82	32.48	129.31	56.98	132.54	29.5067	106.277
b3038	ygiC	putative enzyme with ATPase activity	0.475	-1.0736	1.99e-22	1.62e-21	yes	down	mRNA	222.67	224.01	226.48	69.21	60.94	76.97	224.387	69.04
b2168	fruK	1-phosphofructokinase	2.872	1.52221	2.03e-22	1.64e-21	yes	up	mRNA	30.25	26.79	32.49	65.77	47.14	52.66	29.8433	55.19
b3298	rpsM	30S ribosomal subunit protein S13	0.377	-1.40735	1.71e-12	7.94e-12	yes	down	mRNA	1492.9	1559.92	1685.14	316.54	293.81	512.71	1579.32	374.353
b3414	nfuA	iron-sulfur cluster carrier protein NfuA	2.406	1.26668	2.3e-22	1.85e-21	yes	up	mRNA	457.6	487.78	444.22	808.35	676.82	644.78	463.2	709.983
b1747	astA	arginine N-succinyltransferase	5.174	2.37117	2.51e-22	2.02e-21	yes	up	mRNA	41.52	40.16	44.91	208.16	88.8	128.61	42.1967	141.857
b0019	nhaA	Na(+):H(+) antiporter NhaA	0.38	-1.39496	2.6e-22	2.09e-21	yes	down	mRNA	218.72	222.85	252.51	67.66	46.48	56.72	231.36	56.9533
b0742	cpoB	cell division coordinator CpoB	0.342	-1.54961	2.64e-22	2.12e-21	yes	down	mRNA	243.98	239.27	246.15	44.64	49.2	66.51	243.133	53.45
b1251	yciI	protein YciI	0.218	-2.19986	2.98e-22	2.38e-21	yes	down	mRNA	137.45	152.25	124.94	18.58	21.78	13.89	138.213	18.0833
b1809	yoaB	RutC family protein YoaB	0.365	-1.45381	3.22e-22	2.57e-21	yes	down	mRNA	256.34	250.32	257.79	52.66	52.99	65.34	254.817	56.9967
b4142	groS	cochaperonin GroES	2.374	1.24732	4e-22	3.19e-21	yes	up	mRNA	673.48	631.03	741.63	1113.29	836.08	1073.67	682.047	1007.68
b3226	nanR	DNA-binding transcriptional dual regulator NanR	2.8	1.48566	4.59e-22	3.65e-21	yes	up	mRNA	30	25.78	25.73	52.83	48.51	44.56	27.17	48.6333
b2614	grpE	nucleotide exchange factor GrpE	2.517	1.33193	5.1e-22	4.05e-21	yes	up	mRNA	429.48	415.83	444.88	753.38	544.74	790.56	430.063	696.227
b1609	rstB	sensory histidine kinase RstB	2.378	1.24957	5.2e-22	4.12e-21	yes	up	mRNA	60.1	67.78	67.29	95.7	104.2	99.21	65.0567	99.7033
b2133	dld	D-lactate dehydrogenase	0.429	-1.22138	6.06e-22	4.79e-21	yes	down	mRNA	99.36	90.95	96.84	28.35	26.84	24.44	95.7167	26.5433
b1839	yebY	DUF2511 domain-containing protein YebY	0.351	-1.51088	6.18e-22	4.88e-21	yes	down	mRNA	171.36	172.78	154.97	36.79	34.36	36.38	166.37	35.8433
b1541	ydfZ	putative selenoprotein YdfZ	0.07	-3.83908	6.59e-22	5.19e-21	yes	down	mRNA	119.62	127.35	145.37	6.31	6.15	2.94	130.78	5.13333
b0507	gcl	glyoxylate carboligase	9.09	3.18432	9.03e-22	7.1e-21	yes	up	mRNA	1.44	1.05	1.43	5.83	10.97	5.86	1.30667	7.55333
b3307	rpsN	30S ribosomal subunit protein S14	0.345	-1.53629	4.59e-20	3.37e-19	yes	down	mRNA	5169.12	5551.07	5275.89	1105.54	880.17	1398.77	5332.03	1128.16
b2392	mntH	Mn(2(+))/Fe(2(+)): H(+) symporter MntH	2.541	1.34546	1.2e-21	9.39e-21	yes	up	mRNA	42.52	41.95	43.65	77.1	71.89	61.4	42.7067	70.13
b3943	yijE	cystine exporter	4.967	2.31243	1.87e-21	1.46e-20	yes	up	mRNA	6.1	6.24	6.24	16.26	24.8	17.69	6.19333	19.5833
b2795	ppnN	nucleotide 5'-monophosphate nucleosidase	0.379	-1.40138	2.13e-21	1.67e-20	yes	down	mRNA	187.6	166.14	178.47	51.32	34.17	45.49	177.403	43.66
b0104	guaC	GMP reductase	0.38	-1.3945	2.15e-21	1.67e-20	yes	down	mRNA	115.51	118.24	115.41	31.23	22.26	32.65	116.387	28.7133
b1780	yeaD	putative aldose 1-epimerase YeaD	0.412	-1.28032	2.35e-21	1.83e-20	yes	down	mRNA	105.54	107.39	110	31.38	28.21	25.61	107.643	28.4
b2317	dedA	DedA family protein DedA	0.421	-1.24742	2.69e-21	2.09e-20	yes	down	mRNA	98.52	91.93	98.7	24.65	24.19	29.28	96.3833	26.04
b1836	yebV	protein YebV	0.284	-1.81425	2.84e-21	2.2e-20	yes	down	mRNA	540.7	504.5	560.82	79.05	76.58	118.42	535.34	91.35
b4182	yjfJ	putative transcriptional regulator effector protein	0.173	-2.53486	3.02e-21	2.33e-20	yes	down	mRNA	21.7	23.8	19.23	2.5	1.86	2.84	21.5767	2.4
b3845	fadA	3-ketoacyl-CoA thiolase	5.246	2.39114	3.37e-21	2.6e-20	yes	up	mRNA	24.82	24.2	32.69	136.8	59.68	82.39	27.2367	92.9567
b4160	psd	phosphatidylserine decarboxylase proenzyme	0.359	-1.4767	3.41e-21	2.62e-20	yes	down	mRNA	265.81	255.31	271.64	71.73	61.17	50.15	264.253	61.0167
b0231	dinB	DNA polymerase IV	2.531	1.33944	3.43e-21	2.64e-20	yes	up	mRNA	26.43	26.11	31.27	48.93	44.91	42.41	27.9367	45.4167
b1280	lapB	lipopolysaccharide assembly protein B	2.231	1.15792	3.85e-21	2.96e-20	yes	up	mRNA	51.85	48.01	47.61	75.19	61.35	76.45	49.1567	70.9967
b4618	tisB	membrane-depolarizing toxin TisB	3.412	1.77083	6.04e-21	4.63e-20	yes	up	mRNA	104.3	91.57	117.51	275.09	180.48	185.17	104.46	213.58
b4188	yjfN	protease activator	3.244	1.69764	6.4e-21	4.89e-20	yes	up	mRNA	199.11	197.22	242.8	547.58	336.93	377.05	213.043	420.52
b1243	oppA	oligopeptide ABC transporter periplasmic binding protein	0.378	-1.40328	7.2e-21	5.5e-20	yes	down	mRNA	238.02	236.99	244.14	57.74	46.54	72.96	239.717	59.08
b3553	ghrB	glyoxylate reductase	0.44	-1.1833	7.43e-21	5.66e-20	yes	down	mRNA	89.99	85.17	83.15	25.39	23.99	23.77	86.1033	24.3833
b2937	speB	agmatinase	2.714	1.44047	8.34e-21	6.34e-20	yes	up	mRNA	74.45	78.71	85.27	142	153.17	120.1	79.4767	138.423
b3820	yigI	putative thioesterase YigI	2.826	1.49894	9.9e-21	7.52e-20	yes	up	mRNA	97.89	91.72	84.67	173.65	174.05	137.81	91.4267	161.837
b0126	can	carbonic anhydrase 2	2.539	1.344	1.02e-20	7.69e-20	yes	up	mRNA	118.84	128.01	129.75	178.35	194.01	236.7	125.533	203.02
b4214	cysQ	3'(2')%2C5'-bisphosphate nucleotidase	2.026	1.01871	1.08e-20	8.15e-20	yes	up	mRNA	124.24	116.53	122.32	169.78	147.56	153.89	121.03	157.077
b2507	guaA	GMP synthetase	0.351	-1.51093	1.1e-20	8.27e-20	yes	down	mRNA	194.35	204.69	214.14	46.87	52.6	38.94	204.393	46.1367
b2276	nuoN	NADH:quinone oxidoreductase subunit N	0.412	-1.27858	1.18e-20	8.91e-20	yes	down	mRNA	180.47	170.42	201	57.88	42.68	46.86	183.963	49.14
b1604	ydgH	DUF1471 domain-containing protein YdgH	0.403	-1.31116	1.19e-20	8.95e-20	yes	down	mRNA	121.03	119.58	118.69	29.94	26.39	37.17	119.767	31.1667
b0781	moaA	GTP 3'%2C8'-cyclase	2.072	1.05134	1.43e-20	1.07e-19	yes	up	mRNA	59.04	61.73	62.6	85.2	79.66	79.92	61.1233	81.5933
b0604	dsbG	protein sulfenic acid reductase DsbG	0.275	-1.8619	1.57e-20	1.18e-19	yes	down	mRNA	26.05	29.29	29.49	5.39	4.75	4.77	28.2767	4.97
b0380	yaiZ	DUF2754 domain-containing protein YaiZ	4.441	2.15078	1.63e-20	1.21e-19	yes	up	mRNA	18.04	23.7	23.65	63.47	42.29	79.27	21.7967	61.6767
b4151	frdD	fumarate reductase membrane protein FrdD	0.308	-1.69784	1.71e-20	1.28e-19	yes	down	mRNA	250.37	235.09	265.9	62.66	36.66	44.16	250.453	47.8267
b1090	plsX	putative phosphate acyltransferase	0.415	-1.26999	1.76e-20	1.31e-19	yes	down	mRNA	71.09	78.19	79.14	20.6	17.45	23.24	76.14	20.43
b2664	csiR	DNA-binding transcriptional repressor CsiR	2.53	1.33889	1.9e-20	1.41e-19	yes	up	mRNA	33.41	28.42	33.57	56.12	46.22	51.42	31.8	51.2533
b2066	udk	uridine/cytidine kinase	0.196	-2.35124	2.1e-20	1.56e-19	yes	down	mRNA	36.02	45.85	39.79	4.6	3.5	7.28	40.5533	5.12667
b4367	fhuF	hydroxamate siderophore iron reductase	3.519	1.81522	2.1e-20	1.56e-19	yes	up	mRNA	33.92	52.63	34.68	100.42	84.02	90.58	40.41	91.6733
b0124	gcd	quinoprotein glucose dehydrogenase	2.699	1.43227	2.5e-20	1.85e-19	yes	up	mRNA	30.46	26.01	29.32	51.23	54.7	43.66	28.5967	49.8633
b3243	aaeR	LysR-type transcriptional regulator AaeR	3.002	1.58594	2.89e-20	2.13e-19	yes	up	mRNA	18.04	17.41	18.64	36.43	38.25	29.38	18.03	34.6867
b4069	acs	acetyl-CoA synthetase (AMP-forming)	4.947	2.30653	3.65e-20	2.69e-19	yes	up	mRNA	65.61	66.23	78.02	325.02	128.98	226.77	69.9533	226.923
b0239	frsA	fermentation-respiration switch protein	2.204	1.14015	4.58e-20	3.36e-19	yes	up	mRNA	39.67	40.36	43.35	62.19	57.98	55.12	41.1267	58.43
b2609	rpsP	30S ribosomal subunit protein S16	0.493	-1.02017	2.24e-14	1.18e-13	yes	down	mRNA	1017.82	1157.84	1139.9	372.78	312.76	278.84	1105.19	321.46
b2844	yqeF	putative acyltransferase	3.489	1.80269	4.61e-20	3.37e-19	yes	up	mRNA	19.57	22.95	25.63	65.41	37.59	51.42	22.7167	51.4733
b0738	tolR	Tol-Pal system protein TolR	0.398	-1.33062	4.61e-20	3.37e-19	yes	down	mRNA	113.25	117.23	118.42	32.72	26.25	28.29	116.3	29.0867
b0884	infA	translation initiation factor IF-1	0.271	-1.88432	5.2e-20	3.79e-19	yes	down	mRNA	510.81	584.52	492.19	74.35	73.22	121.65	529.173	89.74
b4256	yjgM	putative acetyltransferase YjgM	3.425	1.77592	5.2e-20	3.79e-19	yes	up	mRNA	13.84	12.27	13.36	30.6	26.29	28.17	13.1567	28.3533
b3359	argD	N-acetylornithine aminotransferase/N-succinyldiaminopimelate aminotransferase	0.27	-1.88805	5.72e-20	4.15e-19	yes	down	mRNA	29.77	45.72	34.73	7.09	6.41	5.78	36.74	6.42667
b3318	rplW	50S ribosomal subunit protein L23	0.162	-2.62757	2.96e-111	1.74e-109	yes	down	mRNA	4009.09	4494.3	3924.61	428.02	381.67	412.02	4142.67	407.237
b2821	ptrA	protease 3	0.477	-1.06903	7.3e-20	5.28e-19	yes	down	mRNA	49.61	52.73	51.34	16.01	15.95	15.61	51.2267	15.8567
b4252	tabA	DUF386 domain-containing toxin-antitoxin biofilm protein TabA	3.813	1.93108	7.76e-20	5.61e-19	yes	up	mRNA	10.54	10.46	9.52	24.16	26.86	22.48	10.1733	24.5
b0674	asnB	asparagine synthetase B	0.427	-1.22743	8.15e-20	5.88e-19	yes	down	mRNA	189.32	201.87	173.91	59.54	46.36	50.99	188.367	52.2967
b0999	cbpM	chaperone modulator CbpM	0.368	-1.44321	1.04e-19	7.49e-19	yes	down	mRNA	158.41	163.2	171.93	42.76	32.07	36.53	164.513	37.12
b3942	katG	hydroperoxidase I	4.501	2.17037	1.12e-19	8.05e-19	yes	up	mRNA	186.92	167.46	190.56	483.8	716.24	369.7	181.647	523.247
b3822	recQ	ATP-dependent DNA helicase RecQ	0.379	-1.39956	1.25e-19	8.97e-19	yes	down	mRNA	29.51	28.4	27.14	7.63	7.05	6.17	28.35	6.95
b2704	srlB	sorbitol-specific PTS enzyme IIA component	21.106	4.39958	1.7e-19	1.22e-18	yes	up	mRNA	1.54	1.58	2.14	34.85	13.23	21.1	1.75333	23.06
b4079	fdhF	formate dehydrogenase H	0.482	-1.0517	1.95e-19	1.4e-18	yes	down	mRNA	38.24	37.43	40.4	12.43	10.95	13.04	38.69	12.14
b1282	yciH	putative translation factor	0.139	-2.84179	2.2e-19	1.57e-18	yes	down	mRNA	63.43	80.17	63.2	4.11	8.49	4.71	68.9333	5.77
b2807	ygdD	conserved inner membrane protein YgdD	4.225	2.07905	2.23e-19	1.59e-18	yes	up	mRNA	10.84	17.28	17.09	44.28	37.23	37.5	15.07	39.67
b4359	opgB	phosphoglycerol transferase I	0.485	-1.04404	2.27e-19	1.62e-18	yes	down	mRNA	56.05	61.48	59.79	18.3	18.2	19.36	59.1067	18.62
b1254	yciB	inner membrane protein	0.457	-1.12987	2.43e-19	1.73e-18	yes	down	mRNA	265.37	289.87	272.47	88.15	75.88	75.17	275.903	79.7333
b3123	rnpB	-	3.028	1.59824	2.56e-19	1.81e-18	yes	up	mRNA	32330.2	30777.1	31630	57079.4	71873.9	47267.8	31579.1	58740.4
b1602	pntB	pyridine nucleotide transhydrogenase subunit beta	0.482	-1.05287	3.15e-19	2.23e-18	yes	down	mRNA	71.98	65.11	71.24	22.13	19.68	23.21	69.4433	21.6733
b1342	zntB	Zn(2(+)):H(+) symporter	2.493	1.31808	3.76e-19	2.65e-18	yes	up	mRNA	20.3	16.81	17.77	29.31	29.03	29.6	18.2933	29.3133
b0522	purK	5-(carboxyamino)imidazole ribonucleotide synthase	0.257	-1.96133	4.54e-19	3.2e-18	yes	down	mRNA	19.73	26.94	23.34	3.27	4.24	4.04	23.3367	3.85
b1656	sodB	superoxide dismutase (Fe)	0.47	-1.08882	4.55e-19	3.2e-18	yes	down	mRNA	955.89	913.7	1005.4	264.05	271.3	326.6	958.33	287.317
b2436	hemF	coproporphyrinogen III oxidase	4.139	2.04923	4.83e-19	3.39e-18	yes	up	mRNA	16.51	16.97	19.14	42.15	60.44	35.87	17.54	46.1533
b3340	fusA	elongation factor G	0.476	-1.06982	6.57e-19	4.6e-18	yes	down	mRNA	1700.87	1771.9	1856.47	630.55	472.82	549.64	1776.41	551.003
b2434	ypeA	putative acetyltransferase YpeA	2.987	1.57861	7.44e-19	5.2e-18	yes	up	mRNA	24.49	26.97	31.9	50.17	50.14	54.63	27.7867	51.6467
b0473	htpG	chaperone protein HtpG	2.082	1.05828	7.52e-19	5.25e-18	yes	up	mRNA	559.52	512.7	543.23	819.09	612.65	757.98	538.483	729.907
b3479	nikD	Ni(2(+)) ABC transporter ATP binding subunit NikD	0.239	-2.06484	7.63e-19	5.32e-18	yes	down	mRNA	26.38	21.6	22.39	4.12	2.72	4	23.4567	3.61333
b1402	insD-2	IS2 insertion element protein InsB	2.032	1.02261	7.84e-19	5.46e-18	yes	up	mRNA	123.84	120.01	125.83	161.86	164.59	154.68	123.227	160.377
b2107	rcnB	periplasmic protein involved in nickel/cobalt export	0.278	-1.84906	8.05e-19	5.59e-18	yes	down	mRNA	173.9	180.13	169.4	23.14	27.06	38.61	174.477	29.6033
b0430	cyoC	cytochrome bo3 ubiquinol oxidase subunit 3	0.496	-1.01036	9.36e-19	6.49e-18	yes	down	mRNA	411.79	418.19	448.25	150.66	122.15	130.75	426.077	134.52
b1750	ydjX	DedA family protein YdjX	0.052	-4.26076	9.66e-19	6.69e-18	yes	down	mRNA	13.75	10.36	11.74	0.47	0.41	0.3	11.95	0.393333
b4236	cybC	-	0.43	-1.21744	1.07e-18	7.42e-18	yes	down	mRNA	420.48	427.97	413.45	102.67	105.66	126.36	420.633	111.563
b2369	evgA	DNA-binding transcriptional activator EvgA	0.092	-3.44948	1.1e-18	7.6e-18	yes	down	mRNA	25.46	24.58	23.44	0.78	0.69	2.93	24.4933	1.46667
b3501	arsR	DNA-binding transcriptional repressor ArsR	5.255	2.39374	1.15e-18	7.94e-18	yes	up	mRNA	44.3	40.63	44.57	122.01	196.62	94.84	43.1667	137.823
b3177	folP	dihydropteroate synthase	2.543	1.34666	1.64e-18	1.13e-17	yes	up	mRNA	18.26	19.55	21.89	31.33	33.12	32.67	19.9	32.3733
b2175	mepS	peptidoglycan DD-endopeptidase/peptidoglycan LD-carboxypeptidase	0.249	-2.00734	1.66e-18	1.14e-17	yes	down	mRNA	94.26	100.63	93.93	14.8	9.89	21.35	96.2733	15.3467
b2620	smpB	SsrA-binding protein	0.312	-1.68132	1.7e-18	1.17e-17	yes	down	mRNA	122.48	114.83	104.94	17.48	23.74	25.82	114.083	22.3467
b0474	adk	adenylate kinase	0.449	-1.15412	1.71e-18	1.17e-17	yes	down	mRNA	228.54	252.62	223.79	73.14	66.88	63.03	234.983	67.6833
b1263	trpD	anthranilate synthase subunit TrpD	0.315	-1.66487	2.13e-18	1.45e-17	yes	down	mRNA	28	20.16	23.64	4.97	5.2	4.4	23.9333	4.85667
b0304	rclA	putative pyridine nucleotide-disulfide oxidoreductase RclA	6.065	2.60056	2.14e-18	1.46e-17	yes	up	mRNA	11.96	11.82	10.47	24.67	62.26	45.74	11.4167	44.2233
b3636	rpmG	50S ribosomal subunit protein L33	0.283	-1.82033	2.66e-18	1.81e-17	yes	down	mRNA	1084.39	1057.89	1042.2	151.46	127.51	210.93	1061.49	163.3
b4576	insB-7	-	2.981	1.57571	2.7e-18	1.83e-17	yes	up	mRNA	20.95	20.52	19.46	37.57	40.29	36.02	20.31	37.96
b1304	pspA	phage shock protein A	2.684	1.42416	2.88e-18	1.96e-17	yes	up	mRNA	1275.4	1263.15	1387.18	2019.49	1850.04	2881.57	1308.58	2250.37
b2167	fruA	fructose-specific PTS multiphosphoryl transfer protein FruA	2.407	1.26736	3e-18	2.03e-17	yes	up	mRNA	36.31	34.76	37.99	67.79	51.16	51.28	36.3533	56.7433
b1745	astB	N-succinylarginine dihydrolase	4.406	2.13953	3.09e-18	2.09e-17	yes	up	mRNA	26.33	22.09	29.71	100.85	43.61	80.19	26.0433	74.8833
b0877	ybjX	DUF535 domain-containing protein YbjX	2.134	1.09386	3.64e-18	2.46e-17	yes	up	mRNA	274.13	321.96	309.34	397.82	425.79	420.1	301.81	414.57
b1378	ydbK	putative pyruvate-flavodoxin oxidoreductase	0.461	-1.11823	4.65e-18	3.14e-17	yes	down	mRNA	181.15	159.86	178.59	55.6	52.66	47.1	173.2	51.7867
b0086	murF	D-alanyl-D-alanine-adding enzyme	0.469	-1.09352	5.05e-18	3.4e-17	yes	down	mRNA	143.7	122.25	134.46	42.74	40.13	38.18	133.47	40.35
b0238	gpt	xanthine-guanine phsophoribosyltransferase	0.411	-1.2842	6.78e-18	4.55e-17	yes	down	mRNA	242.9	268.79	225.94	64.25	66.41	58.81	245.877	63.1567
b0265	insA-2	IS1 protein InsA	5.651	2.49851	6.79e-18	4.55e-17	yes	up	mRNA	37.48	41.86	68.31	168.97	220.71	111.29	49.2167	166.99
b1133	mnmA	tRNA-specific 2-thiouridylase	0.433	-1.2078	7.71e-18	5.16e-17	yes	down	mRNA	126.62	148.84	134.76	38.9	39.68	35.65	136.74	38.0767
b0432	cyoA	cytochrome bo3 ubiquinol oxidase subunit 2	0.482	-1.05371	8.88e-18	5.94e-17	yes	down	mRNA	808.71	828.24	838.89	297.19	226.56	244.82	825.28	256.19
b0853	ybjN	protein YbjN	0.424	-1.23808	9.53e-18	6.36e-17	yes	down	mRNA	120.04	130.22	126.86	37.88	29.87	32.97	125.707	33.5733
b0434	yajG	putative lipoprotein YajG	0.394	-1.34194	9.63e-18	6.42e-17	yes	down	mRNA	152.68	194.34	169.15	47.91	41.93	39.52	172.057	43.12
b4488	ilvG	acetolactate synthase II subunit IlvG%2C N-terminal fragment (pseudogene)	3.251	1.70081	9.67e-18	6.43e-17	yes	up	mRNA	20.92	20.84	24.96	48.76	54.64	35.83	22.24	46.41
b2466	ypfG	DUF1176 domain-containing protein YpfG	0.44	-1.18584	1.09e-17	7.22e-17	yes	down	mRNA	77.22	87.99	79.01	21.54	21.7	26.35	81.4067	23.1967
b2111	yehD	putative fimbrial protein YehD	0.022	-5.51824	1.18e-17	7.83e-17	yes	down	mRNA	18.33	16.63	21.8	0.27	0.35	0.14	18.92	0.253333
b3727	pstC	phosphate ABC transporter membrane subunit PstC	0.322	-1.63527	1.22e-17	8.1e-17	yes	down	mRNA	205.49	287.86	250.71	53.29	57.89	42.25	248.02	51.1433
b3021	mqsA	antitoxin of the MqsRA toxin-antitoxin system/DNA-binding transcriptional repressor MqsA	4.994	2.32018	1.32e-17	8.73e-17	yes	up	mRNA	35.76	40.97	36.27	90.08	84.32	183.15	37.6667	119.183
b4357	lgoR	putative DNA-binding transcriptional regulator LgoR	4.109	2.0389	1.45e-17	9.54e-17	yes	up	mRNA	6.35	5.4	6.93	17.73	11.39	20.51	6.22667	16.5433
b3485	yhhJ	ABC transporter family protein YhhJ	0.298	-1.74797	1.57e-17	1.03e-16	yes	down	mRNA	32.07	27.5	29.13	6.45	6.22	4.23	29.5667	5.63333
b1853	yebK	DNA-binding transcriptional repressor YebK	2.765	1.46715	1.59e-17	1.05e-16	yes	up	mRNA	23.31	18.64	23.81	43.41	30.76	42.88	21.92	39.0167
b1790	nimR	DNA-binding transcriptional repressor NimR	2.845	1.50822	1.61e-17	1.06e-16	yes	up	mRNA	13.77	12.23	12.89	21.98	25.29	23.27	12.9633	23.5133
b0471	ybaB	putative nucleoid-associated protein YbaB	0.457	-1.13027	1.63e-17	1.07e-16	yes	down	mRNA	241.53	242.68	261.04	73.37	63.82	70.82	248.417	69.3367
b1125	potB	spermidine preferential ABC transporter membrane subunit PotB	0.306	-1.70936	1.72e-17	1.13e-16	yes	down	mRNA	24.01	24.15	24.75	4.36	5.22	4.63	24.3033	4.73667
b2379	alaC	glutamate--pyruvate aminotransferase AlaC	2.42	1.27498	1.89e-17	1.23e-16	yes	up	mRNA	64.29	57.8	65.23	109.78	98.96	83.11	62.44	97.2833
b2281	nuoI	NADH:quinone oxidoreductase subunit I	0.399	-1.32448	1.92e-17	1.25e-16	yes	down	mRNA	403.47	349.05	385.31	118.53	85.81	83.75	379.277	96.03
b1718	infC	translation initiation factor IF-3	0.276	-1.85639	2.1e-17	1.36e-16	yes	down	mRNA	2020.58	2100.85	2081.67	305.43	264.62	527.12	2067.7	365.723
b2343	yfcZ	DUF406 domain-containing protein YfcZ	0.486	-1.04108	3.32e-17	2.15e-16	yes	down	mRNA	645.05	572.05	674.52	190.15	172.19	197.12	630.54	186.487
b2702	srlA	sorbitol-specific PTS enzyme IIC2 component	10.401	3.37867	3.67e-17	2.38e-16	yes	up	mRNA	2.95	5.02	2.93	37.13	11.32	25.19	3.63333	24.5467
b4382	deoA	thymidine phosphorylase	2.651	1.40666	3.76e-17	2.43e-16	yes	up	mRNA	142.02	123.37	145.15	267.29	245.16	188.42	136.847	233.623
b0170	tsf	protein chain elongation factor EF-Ts	0.457	-1.13099	3.91e-17	2.52e-16	yes	down	mRNA	659.93	715.73	727.29	199.47	174.75	245.41	700.983	206.543
b2278	nuoL	NADH:quinone oxidoreductase subunit L	0.412	-1.28062	4.16e-17	2.68e-16	yes	down	mRNA	235.6	206.48	249.85	74.31	55.96	54.35	230.643	61.54
b3635	mutM	DNA-formamidopyrimidine glycosylase	2.858	1.51523	4.19e-17	2.69e-16	yes	up	mRNA	20.44	18.98	20.58	46.26	31.62	32.47	20	36.7833
b1610	tus	DNA replication terminus site-binding protein	2.798	1.48446	4.4e-17	2.82e-16	yes	up	mRNA	23.58	21.41	21.94	36.97	46.15	36.47	22.31	39.8633
b1590	ynfH	putative menaquinol dehydrogenase	0.388	-1.36523	4.47e-17	2.86e-16	yes	down	mRNA	53.36	49.77	49.12	14	12.82	10.99	50.75	12.6033
b3311	rpsQ	30S ribosomal subunit protein S17	0.386	-1.37343	1.87e-08	6.53e-08	yes	down	mRNA	1187.22	1214.65	1255.49	226.32	213.38	441.5	1219.12	293.733
b2726	hypA	hydrogenase 3 nickel incorporation protein HypA	0.145	-2.78815	4.98e-17	3.18e-16	yes	down	mRNA	44.28	34.85	38.48	3.37	4.33	2.63	39.2033	3.44333
b1607	ydgC	GlpM family protein	4.057	2.02054	5.3e-17	3.38e-16	yes	up	mRNA	16.22	13.27	11.9	39.1	33.89	30.4	13.7967	34.4633
b1448	mnaT	L-amino acid N-acyltransferase	2.475	1.30717	5.58e-17	3.55e-16	yes	up	mRNA	26.5	29.71	30.85	46.1	43.1	46.8	29.02	45.3333
b3028	mdaB	NADPH:quinone oxidoreductase MdaB	3.221	1.68729	5.65e-17	3.59e-16	yes	up	mRNA	42.92	48.4	54.34	101.17	117.5	77.07	48.5533	98.58
b4238	nrdD	anaerobic ribonucleoside-triphosphate reductase	0.476	-1.07182	6.55e-17	4.16e-16	yes	down	mRNA	116.04	102.23	116.14	39.62	29.86	34.07	111.47	34.5167
b1512	lsrR	DNA-binding transcriptional repressor LsrR	3.09	1.6274	6.63e-17	4.2e-16	yes	up	mRNA	20.95	21.98	21.61	51.99	29.74	47.77	21.5133	43.1667
b0379	yaiY	inner membrane protein	0.308	-1.69754	7.28e-17	4.61e-16	yes	down	mRNA	91.16	95.71	88.21	22.48	11.92	20.36	91.6933	18.2533
b4375	prfC	peptide chain release factor RF3	0.419	-1.2566	7.35e-17	4.64e-16	yes	down	mRNA	76.33	83.52	84.87	22.68	23.99	19.33	81.5733	22
b4016	aceK	isocitrate dehydrogenase kinase/phosphatase	0.406	-1.30145	8.07e-17	5.08e-16	yes	down	mRNA	36.19	34.46	36.6	11.48	7.75	9.09	35.75	9.44
b0093	ftsQ	cell division protein FtsQ	0.457	-1.12887	8.55e-17	5.37e-16	yes	down	mRNA	204.54	180.35	183.95	51.91	50.81	64.31	189.613	55.6767
b3473	yhhS	putative transporter YhhS	3.043	1.60544	9.27e-17	5.81e-16	yes	up	mRNA	18.02	13.05	16.19	36.64	30.56	25.35	15.7533	30.85
b2963	mltC	membrane-bound lytic murein transglycosylase C	0.417	-1.26184	9.55e-17	5.98e-16	yes	down	mRNA	30.95	30.81	32.49	9.26	7.88	8.2	31.4167	8.44667
b3528	dctA	C4 dicarboxylate/orotate:H(+) symporter	0.196	-2.3485	1.02e-16	6.37e-16	yes	down	mRNA	1193.62	1081.77	1149.68	195.94	67.42	178.11	1141.69	147.157
b2746	ispF	2-C-methyl-D-erythritol 2%2C4-cyclodiphosphate synthase	0.319	-1.64808	1.07e-16	6.69e-16	yes	down	mRNA	64.39	63.78	64.12	16.08	12.2	10.26	64.0967	12.8467
b3606	trmL	tRNA (cytidine/uridine-2'-O)-ribose methyltransferase	0.281	-1.8334	1.11e-16	6.89e-16	yes	down	mRNA	38.22	47.64	51.1	7.83	7.16	9.26	45.6533	8.08333
b3059	plsY	putative glycerol-3-phosphate acyltransferase	2.928	1.5499	1.16e-16	7.22e-16	yes	up	mRNA	22.45	25.38	22.3	50.03	44.68	35.91	23.3767	43.54
b1299	puuR	DNA-binding transcriptional repressor PuuR	2.415	1.27208	1.32e-16	8.22e-16	yes	up	mRNA	44.2	45.79	47.93	84.78	60.89	66.82	45.9733	70.83
b0431	cyoB	cytochrome bo3 ubiquinol oxidase subunit 1	0.457	-1.13098	1.34e-16	8.28e-16	yes	down	mRNA	524.9	523.62	545.81	186.63	144.78	141.21	531.443	157.54
b0014	dnaK	chaperone protein DnaK	2.11	1.07724	1.44e-16	8.93e-16	yes	up	mRNA	2054.13	1746.81	1999.92	3047.75	2231.19	2685.66	1933.62	2654.87
b3477	nikB	Ni(2(+)) ABC transporter membrane subunit NikB	0.175	-2.51322	1.45e-16	8.97e-16	yes	down	mRNA	14.26	10.03	12.15	1.86	1.11	1.13	12.1467	1.36667
b2812	tcdA	tRNA threonylcarbamoyladenosine dehydratase	2.594	1.37498	1.47e-16	9.07e-16	yes	up	mRNA	24.83	29.42	34.56	54.28	48.97	44.49	29.6033	49.2467
b1741	cho	endonuclease of nucleotide excision repair	2.247	1.16791	1.51e-16	9.32e-16	yes	up	mRNA	24.88	22.17	25.73	35.25	34.98	34.41	24.26	34.88
b4312	fimB	regulator for fimA	0.141	-2.82312	1.55e-16	9.52e-16	yes	down	mRNA	16.47	19.74	18.29	1.05	1.33	2.57	18.1667	1.65
b1333	uspE	universal stress protein with a role cellular motility	0.487	-1.03895	1.73e-16	1.06e-15	yes	down	mRNA	518.03	481.39	518.62	145.29	146.13	184.4	506.013	158.607
b1505	ydeT	fimbrial usher domain-containing protein YdeT	0.203	-2.29938	1.74e-16	1.07e-15	yes	down	mRNA	11.06	12.33	13.28	1.48	1.03	2.38	12.2233	1.63
b0724	sdhB	succinate:quinone oxidoreductase%2C iron-sulfur cluster binding protein	0.47	-1.09071	1.76e-16	1.08e-15	yes	down	mRNA	895.8	856.71	885.34	307.24	249.89	234.04	879.283	263.723
b3431	glgX	limit dextrin alpha-1%2C6-glucohydrolase	0.45	-1.15051	2e-16	1.22e-15	yes	down	mRNA	107.86	91.49	101.62	33.25	28.26	26.33	100.323	29.28
b1636	pdxY	pyridoxal kinase 2	0.424	-1.23924	2e-16	1.22e-15	yes	down	mRNA	38.99	39.47	42.23	11.42	10.93	10.42	40.23	10.9233
b2433	yfeZ	putative inner membrane protein	4.463	2.15811	2.14e-16	1.3e-15	yes	up	mRNA	9.7	11.96	15.91	40.65	38.62	25.61	12.5233	34.96
b3704	rnpA	RNase P protein component	0.345	-1.53699	2.46e-16	1.5e-15	yes	down	mRNA	210.73	252.6	231.72	60.39	49.99	37.74	231.683	49.3733
b2560	pgpC	phosphatidylglycerophosphatase C	2.019	1.01381	2.64e-16	1.61e-15	yes	up	mRNA	111.28	122.49	133.94	153.65	155.16	162.82	122.57	157.21
b4394	yjjX	ITPase/XTPase	3.387	1.76007	2.7e-16	1.64e-15	yes	up	mRNA	12.71	13.68	12.8	31.07	29.27	23.21	13.0633	27.85
b0494	tesA	multifunctional acyl-CoA thioesterase I and protease I and lysophospholipase L1	2.903	1.53746	2.79e-16	1.69e-15	yes	up	mRNA	23.45	19.83	22.02	38.1	45.58	35.94	21.7667	39.8733
b2509	xseA	exodeoxyribonuclease VII subunit XseA	2.298	1.20014	2.96e-16	1.79e-15	yes	up	mRNA	22.11	20.99	21.54	34.4	32.82	28.52	21.5467	31.9133
b1534	ydeE	dipeptide exporter	3.42	1.77415	2.99e-16	1.81e-15	yes	up	mRNA	3.63	3.42	3.87	9.16	7.51	7.41	3.64	8.02667
b4441	glmY	-	3.81	1.92973	3e-16	1.81e-15	yes	up	mRNA	393.68	346.54	425.77	740.1	608.02	1109.3	388.663	819.14
b0330	prpR	DNA-binding transcriptional dual regulator PrpR	4.375	2.12933	3.28e-16	1.98e-15	yes	up	mRNA	8.61	9.03	8.61	33.32	13.79	28.32	8.75	25.1433
b1717	rpmI	50S ribosomal subunit protein L35	0.274	-1.86852	3.3e-16	1.99e-15	yes	down	mRNA	7480.54	7339.57	7124.08	958.75	827.9	1524.97	7314.73	1103.87
b3907	rhaT	rhamnose/lyxose:H(+) symporter	5.43	2.44092	3.64e-16	2.19e-15	yes	up	mRNA	1.84	1.45	1.76	7.44	5.25	4.93	1.68333	5.87333
b3521	yhjC	putative DNA-binding transcriptional regulator YhjC	3.618	1.855	4.15e-16	2.48e-15	yes	up	mRNA	4.05	3.75	5.37	10.2	9.75	10.49	4.39	10.1467
b0196	rcsF	outer membrane lipoprotein RcsF	0.398	-1.32851	4.15e-16	2.48e-15	yes	down	mRNA	142.66	154.75	133.77	40.07	36.59	30.88	143.727	35.8467
b2537	hcaR	DNA-binding transcriptional dual regulator HcaR	2.679	1.42175	4.25e-16	2.54e-15	yes	up	mRNA	30.73	31.57	31.62	61.94	39.44	61.46	31.3067	54.28
b4161	rsgA	ribosome small subunit-dependent GTPase A	2.008	1.00563	4.54e-16	2.71e-15	yes	up	mRNA	44.67	44	44.55	58.53	58.24	55.2	44.4067	57.3233
b2497	uraA	hypothetical protein	0.306	-1.70922	4.62e-16	2.75e-15	yes	down	mRNA	11.4	14.66	14.24	2.77	2.6	2.6	13.4333	2.65667
b0468	ybaN	conserved inner membrane protein YbaN	4.759	2.25051	5.19e-16	3.08e-15	yes	up	mRNA	14.97	9.51	11.64	39.75	39.65	26.14	12.04	35.18
b3097	yqjC	DUF1090 domain-containing protein YqjC	0.357	-1.48782	5.43e-16	3.22e-15	yes	down	mRNA	723.7	682.65	670.38	134.08	125.76	201.06	692.243	153.633
b4547	ypfN	UPF0370 protein YpfN	2.217	1.14852	5.48e-16	3.25e-15	yes	up	mRNA	91.15	85.95	86.88	127.16	127.17	110.22	87.9933	121.517
b2525	fdx	reduced ferredoxin	2.371	1.24544	6.71e-16	3.96e-15	yes	up	mRNA	198.47	228.2	242.1	287.4	342.21	338.92	222.923	322.843
b0217	yafT	lipoprotein YafT	0.048	-4.38028	8.25e-16	4.87e-15	yes	down	mRNA	11.58	9.67	7.92	0.33	0	0.62	9.72333	0.316667
b4327	hypT	DNA-binding transcriptional dual regulator HypT	0.326	-1.61792	8.59e-16	5.06e-15	yes	down	mRNA	19.18	17.57	17.67	3.75	3.83	3.8	18.14	3.79333
b3478	nikC	Ni(2(+)) ABC transporter membrane subunit NikC	0.176	-2.506	9.5e-16	5.59e-15	yes	down	mRNA	15.01	10.08	12.46	1.23	1.43	1.56	12.5167	1.40667
b0156	erpA	iron-sulfur cluster insertion protein ErpA	2.107	1.07492	9.52e-16	5.59e-15	yes	up	mRNA	254.31	269.49	280.84	342.04	309.1	404.41	268.213	351.85
b4446	sibC	-	2.879	1.52563	9.53e-16	5.59e-15	yes	up	mRNA	51.82	43.25	54.99	78.2	83.37	101.38	50.02	87.65
b2500	purN	phosphoribosylglycinamide formyltransferase 1	0.395	-1.34126	9.71e-16	5.69e-15	yes	down	mRNA	55.76	62.62	62.02	17.71	12.72	15.09	60.1333	15.1733
b0174	ispU	undecaprenyl diphosphate synthase	0.41	-1.28581	9.9e-16	5.79e-15	yes	down	mRNA	169.44	192.56	170.09	56.72	42.37	40.88	177.363	46.6567
b3293	yhdN	conserved protein YhdN	2.682	1.42333	1.01e-15	5.91e-15	yes	up	mRNA	106.83	107.41	108.89	189.48	133.57	214.99	107.71	179.347
b1985	yeeO	FMN/FAD exporter	2.679	1.42188	1.1e-15	6.39e-15	yes	up	mRNA	6.79	6.14	6.88	13	9.01	12.55	6.60333	11.52
b2144	sanA	DUF218 domain-containing protein SanA	3.832	1.93795	1.15e-15	6.69e-15	yes	up	mRNA	6.77	5.75	5.31	12.76	16.4	14.19	5.94333	14.45
b2762	cysH	phosphoadenosine phosphosulfate reductase	0.416	-1.26368	1.19e-15	6.92e-15	yes	down	mRNA	92.59	82.14	95.27	20.57	23.18	28.23	90	23.9933
b3972	murB	UDP-N-acetylenolpyruvoylglucosamine reductase	0.483	-1.049	1.25e-15	7.23e-15	yes	down	mRNA	71.34	77.02	74.04	22.41	21.06	25.92	74.1333	23.13
b3370	frlA	fructoselysine/psicoselysine transporter	7.282	2.86438	1.35e-15	7.8e-15	yes	up	mRNA	0.79	1.2	0.62	5.25	3.97	3.24	0.87	4.15333
b1928	yedD	lipoprotein YedD	2.356	1.23641	1.47e-15	8.47e-15	yes	up	mRNA	44.64	47.64	50.88	79.71	68.13	63.73	47.72	70.5233
b1728	ydjM	putative inner membrane protein regulated by LexA	7.027	2.813	1.71e-15	9.85e-15	yes	up	mRNA	1.85	2.62	2.75	12.54	11.89	7.65	2.40667	10.6933
b2371	yfdE	acetyl-CoA:oxalate CoA-transferase	6.309	2.6574	1.75e-15	1.01e-14	yes	up	mRNA	1.01	1.09	1.68	3.98	4.92	6.47	1.26	5.12333
b0233	yafO	ribosome-dependent mRNA interferase toxin YafO	12.689	3.66547	1.77e-15	1.02e-14	yes	up	mRNA	1.65	1.4	2.72	10.94	12.94	21.13	1.92333	15.0033
b0792	ybhR	putative ABC exporter membrane subunit YbhR	0.424	-1.23919	1.77e-15	1.02e-14	yes	down	mRNA	36.33	36.77	36.32	9.46	10.75	9.55	36.4733	9.92
b0312	betB	betaine aldehyde dehydrogenase	2.534	1.34127	1.79e-15	1.03e-14	yes	up	mRNA	51.37	47.16	57.35	88.56	94.73	70.46	51.96	84.5833
b3164	pnp	polynucleotide phosphorylase	0.454	-1.13875	1.82e-15	1.04e-14	yes	down	mRNA	372.59	391.55	387.38	125.92	115.88	97	383.84	112.933
b1174	minE	Z-ring positioning protein MinE	0.258	-1.95281	1.85e-15	1.06e-14	yes	down	mRNA	107.96	100.19	104.91	14.26	13.21	20.63	104.353	16.0333
b2430	yfeW	penicillin binding protein 4B	2.835	1.50327	1.86e-15	1.06e-14	yes	up	mRNA	10.08	10.26	10.43	23.6	14.55	18.54	10.2567	18.8967
b2131	osmF	glycine betaine ABC transporter periplasmic binding protein OsmF	2.049	1.03499	2.06e-15	1.18e-14	yes	up	mRNA	38.78	40.08	41.37	58.31	45.36	55.18	40.0767	52.95
b3790	rffC	dTDP-4-amino-4%2C6-dideoxy-D-galactose acyltransferase	0.323	-1.63056	2.16e-15	1.23e-14	yes	down	mRNA	29.69	29.07	33.7	6.48	6.94	5.47	30.82	6.29667
b1659	ydhB	putative LysR family DNA-binding transcriptional regulator YdhB	3.04	1.60416	2.21e-15	1.26e-14	yes	up	mRNA	7.84	9.09	9.51	14.49	16.79	20.41	8.81333	17.23
b3088	alx	putative membrane-bound redox modulator Alx	3.377	1.75584	2.23e-15	1.27e-14	yes	up	mRNA	6.16	7.79	7.31	17.23	16.67	12.19	7.08667	15.3633
b4406	yaeP	UPF0253 family protein YaeP	2.288	1.19407	2.59e-15	1.46e-14	yes	up	mRNA	363.13	383.66	415.54	491.58	457.3	545.7	387.443	498.193
b3592	yibF	glutathione transferase-like protein YibF	2.167	1.11586	2.59e-15	1.46e-14	yes	up	mRNA	33.25	32.42	31.33	46.58	41.66	45.54	32.3333	44.5933
b2708	gutQ	D-arabinose 5-phosphate isomerase GutQ	2.686	1.42535	2.67e-15	1.51e-14	yes	up	mRNA	20.56	19.14	23.1	45.22	28.76	34.88	20.9333	36.2867
b3696	yidX	putative lipoprotein YidX	5.359	2.42201	2.69e-15	1.51e-14	yes	up	mRNA	3.8	2.77	3.13	10.85	7.56	15.11	3.23333	11.1733
b4567	yjjZ	protein YjjZ	5.771	2.52889	2.74e-15	1.54e-14	yes	up	mRNA	12.81	11.62	15.59	53.93	45.02	35.62	13.34	44.8567
b2076	mdtC	multidrug efflux pump RND permease subunit MdtC	3.186	1.67166	2.84e-15	1.59e-14	yes	up	mRNA	6.21	5.67	7.53	14.89	14.99	9.98	6.47	13.2867
b4518	ymdF	conserved protein YmdF	0.385	-1.37535	3e-15	1.68e-14	yes	down	mRNA	2162.2	1930.45	2227.86	395.57	490.12	584.18	2106.84	489.957
b2230	yfaA	DUF2138 domain-containing protein YfaA	3.916	1.96946	3.3e-15	1.84e-14	yes	up	mRNA	1.92	1.67	1.56	4.36	4.71	3.95	1.71667	4.34
b2551	glyA	serine hydroxymethyltransferase	0.425	-1.23425	3.5e-15	1.95e-14	yes	down	mRNA	290.65	298.57	290.47	100.96	64.81	77.08	293.23	80.95
b1629	rsxC	SoxR [2Fe-2S] reducing system protein RsxC	0.41	-1.28488	3.79e-15	2.11e-14	yes	down	mRNA	14.58	16.86	14.83	4.16	4.2	3.96	15.4233	4.10667
b3438	gntR	DNA-binding transcriptional repressor GntR	2	1.00032	4.24e-15	2.36e-14	yes	up	mRNA	34.52	31.98	33.99	42.27	43.16	43.66	33.4967	43.03
b2075	mdtB	multidrug efflux pump RND permease subunit MdtB	2.875	1.52358	4.44e-15	2.47e-14	yes	up	mRNA	9.84	8.81	10.29	20.87	19.3	13.62	9.64667	17.93
b2873	hyuA	phenylhydantoinase	0.209	-2.26078	4.58e-15	2.54e-14	yes	down	mRNA	7.46	5.92	8.18	1.15	0.76	1.01	7.18667	0.973333
b2283	nuoG	NADH:quinone oxidoreductase subunit G	0.479	-1.06149	4.69e-15	2.6e-14	yes	down	mRNA	303.17	273.23	305.46	108.43	81.58	84.99	293.953	91.6667
b3498	prlC	oligopeptidase A	2.187	1.1287	4.8e-15	2.66e-14	yes	up	mRNA	128.77	113.99	126.49	207.44	161.59	154.88	123.083	174.637
b1596	ynfM	putative transporter YnfM	0.348	-1.52126	4.82e-15	2.66e-14	yes	down	mRNA	54.78	36.82	52.88	12.54	10.32	9.54	48.16	10.8
b2253	arnB	UDP-4-amino-4-deoxy-L-arabinose aminotransferase	0.378	-1.40281	4.91e-15	2.71e-14	yes	down	mRNA	69.04	79.78	65.25	14.2	18.66	19.3	71.3567	17.3867
b3203	hpf	ribosome hibernation-promoting factor	0.315	-1.66461	5.11e-15	2.82e-14	yes	down	mRNA	1246.32	1160.69	1145.91	170.82	202.02	304.02	1184.31	225.62
b0338	cynR	DNA-binding transcriptional dual regulator CynR	3.091	1.62792	5.16e-15	2.84e-14	yes	up	mRNA	8.64	7.96	9.21	17.94	18.83	14.09	8.60333	16.9533
b1261	trpB	tryptophan synthase subunit beta	0.46	-1.11915	5.83e-15	3.2e-14	yes	down	mRNA	66.78	58.25	66.14	18.57	20.12	17.83	63.7233	18.84
b1300	puuC	gamma-glutamyl-gamma-aminobutyraldehyde dehydrogenase	3.053	1.61007	5.91e-15	3.24e-14	yes	up	mRNA	3.78	3.21	3.23	7.4	6.57	6.18	3.40667	6.71667
b2409	yfeR	putative LysR-type DNA-binding transcriptional regulator YfeR	4.08	2.02866	6.08e-15	3.33e-14	yes	up	mRNA	4.78	4.36	3.37	12.97	11.16	8.61	4.17	10.9133
b2330	prmB	50S ribosomal subunit protein L3 N(5)-glutamine methyltransferase	0.431	-1.21371	6.09e-15	3.33e-14	yes	down	mRNA	113.78	125.04	115.8	38.77	31.44	28.12	118.207	32.7767
b3497	rsmJ	16S rRNA m(2)G1516 methyltransferase	2.356	1.23638	6.19e-15	3.38e-14	yes	up	mRNA	28.25	22.74	29.27	39.88	41.86	38.79	26.7533	40.1767
b4207	fklB	FKBP-type peptidyl-prolyl cis-trans isomerase FklB	0.422	-1.24611	6.49e-15	3.54e-14	yes	down	mRNA	86.2	97.49	87.6	25.29	25.62	21.6	90.43	24.17
b3239	yhcO	putative barnase inhibitor	3.726	1.89753	6.75e-15	3.68e-14	yes	up	mRNA	18.5	20.39	18.05	35.18	36.83	63.07	18.98	45.0267
b3926	glpK	glycerol kinase	0.278	-1.84807	7.04e-15	3.83e-14	yes	down	mRNA	114.85	108.38	128.31	28.24	12.07	23.62	117.18	21.31
b2543	yphA	putative inner membrane protein	2.49	1.31596	7.72e-15	4.19e-14	yes	up	mRNA	32.74	26.84	29.1	45.9	41.64	51.29	29.56	46.2767
b2326	epmC	EF-P-Lys34 hydroxylase	0.293	-1.77264	8.49e-15	4.6e-14	yes	down	mRNA	45.12	46.07	41.08	6.86	6.74	11.04	44.09	8.21333
b3430	glgC	glucose-1-phosphate adenylyltransferase	0.437	-1.19477	9.29e-15	5.01e-14	yes	down	mRNA	198.34	169.66	180.56	62.84	46.28	45.88	182.853	51.6667
b4117	adiA	arginine decarboxylase%2C degradative	0.373	-1.4228	1.07e-14	5.76e-14	yes	down	mRNA	11.01	10.05	9.94	2.75	1.97	2.86	10.3333	2.52667
b4159	mscM	miniconductance mechanosensitive channel MscM	0.386	-1.37398	1.46e-14	7.87e-14	yes	down	mRNA	32.71	29.87	31.76	8.37	8.93	6.22	31.4467	7.84
b4613	dinQ	UV inducible membrane toxin DinQ	3.167	1.66295	1.48e-14	7.94e-14	yes	up	mRNA	326.18	273.58	277.77	450.98	468.33	746.37	292.51	555.227
b4222	ytfP	gamma-glutamylamine cyclotransferase family protein YtfP	2.102	1.07149	1.49e-14	7.98e-14	yes	up	mRNA	153.89	148.38	178.34	195.83	201.94	219.45	160.203	205.74
b3502	arsB	arsenite/antimonite:H(+) antiporter	3.891	1.96002	1.49e-14	7.98e-14	yes	up	mRNA	17.88	17.95	18.27	41.17	62	30.96	18.0333	44.71
b4336	yjiN	DUF445 domain-containing protein YjiN	2.711	1.4388	1.5e-14	8.03e-14	yes	up	mRNA	9.4	7.89	9.87	13.73	14.63	19.2	9.05333	15.8533
b3049	glgS	surface composition regulator	0.207	-2.27392	1.61e-14	8.56e-14	yes	down	mRNA	3663.19	3128.41	3339.48	315.12	234.7	606.43	3377.03	385.417
b0129	yadI	putative PTS enzyme IIA component YadI	3.314	1.7285	1.61e-14	8.58e-14	yes	up	mRNA	19.39	18.84	20.14	45.48	28.43	47.95	19.4567	40.62
b0797	rhlE	ATP-dependent RNA helicase RhlE	0.375	-1.41476	1.74e-14	9.24e-14	yes	down	mRNA	33.8	41.04	34.53	9.43	9.66	7.35	36.4567	8.81333
b3168	infB	translation initiation factor IF-2	0.473	-1.07912	2.02e-14	1.07e-13	yes	down	mRNA	338.1	335.21	350.77	123.83	99.27	91.84	341.36	104.98
b3381	yhfX	putative PLP-binding protein YhfX	5.729	2.51818	2.02e-14	1.07e-13	yes	up	mRNA	1.59	1.13	1.59	5.21	6.44	4.02	1.43667	5.22333
b2522	sseB	protein SseB	2.322	1.21507	2.24e-14	1.18e-13	yes	up	mRNA	72.48	72.28	79.69	92.39	109.64	131.19	74.8167	111.073
b4202	rpsR	30S ribosomal subunit protein S18	0.2	-2.3236	3.22e-77	1.11e-75	yes	down	mRNA	1392.53	1383.65	1506.39	166.13	159.94	183.84	1427.52	169.97
b1608	rstA	DNA-binding transcriptional regulator RstA	2.235	1.16053	2.25e-14	1.19e-13	yes	up	mRNA	226.36	268.95	228.55	337.06	376.14	317.17	241.287	343.457
b3712	yieE	putative phosphopantetheinyl transferase	0.404	-1.30836	2.41e-14	1.27e-13	yes	down	mRNA	46.89	42.27	45.92	10.11	11.25	13.51	45.0267	11.6233
b2027	wzzB	regulator of length of O-antigen component of lipopolysaccharide chains	0.335	-1.57921	2.45e-14	1.29e-13	yes	down	mRNA	132.68	144.71	125.74	25.39	21.72	40.53	134.377	29.2133
b2405	xapR	DNA-binding transcriptional activator XapR	2.744	1.45649	3.08e-14	1.61e-13	yes	up	mRNA	7.81	9.84	9.77	15.29	16.61	16.36	9.14	16.0867
b2013	yeeE	inner membrane protein YeeE	2.156	1.10813	3.12e-14	1.63e-13	yes	up	mRNA	30.65	33.31	37.49	45.49	41.15	54.6	33.8167	47.08
b3869	glnL	sensory histidine kinase NtrB	0.42	-1.25286	3.2e-14	1.67e-13	yes	down	mRNA	30.13	31.81	33.11	9.6	6.84	9.42	31.6833	8.62
b0585	fes	enterochelin esterase	3.984	1.99428	3.37e-14	1.76e-13	yes	up	mRNA	4.21	6.78	4.89	14.27	16.06	10.4	5.29333	13.5767
b1172	ymgG	PF13488 family protein YmgG	0.079	-3.65871	3.5e-14	1.82e-13	yes	down	mRNA	24.93	22.16	27.14	1.34	0.94	1.35	24.7433	1.21
b2206	napA	periplasmic nitrate reductase subunit NapA	0.327	-1.61477	3.67e-14	1.91e-13	yes	down	mRNA	8.51	7.64	8.2	1.97	1.86	1.29	8.11667	1.70667
b1708	nlpC	NlpC/P60 family lipoprotein NlpC	2.024	1.0172	3.68e-14	1.91e-13	yes	up	mRNA	83.73	79.76	86.32	114.07	105.23	97.17	83.27	105.49
b2841	araE	arabinose:H(+) symporter	2.468	1.30307	3.7e-14	1.92e-13	yes	up	mRNA	8.54	7.48	10.6	14.24	12.92	15.25	8.87333	14.1367
b3180	yhbY	ribosome assembly factor YhbY	0.338	-1.56494	4.07e-14	2.11e-13	yes	down	mRNA	166.57	168.07	165.73	29.59	28.08	46.86	166.79	34.8433
b4443	gcvB	-	0.069	-3.86448	4.13e-14	2.14e-13	yes	down	mRNA	8054.86	9568.65	8378	201.55	245.9	541.22	8667.17	329.557
b4255	rraB	ribonuclease E inhibitor protein B	0.28	-1.83891	4.41e-14	2.28e-13	yes	down	mRNA	82.59	84.81	87.16	12.77	10.29	22.47	84.8533	15.1767
b2495	yfgD	putative oxidoreductase YfgD	0.441	-1.1796	4.7e-14	2.42e-13	yes	down	mRNA	100.93	102.51	111.49	27.37	29.63	29.38	104.977	28.7933
b1751	ydjY	4Fe-4S ferredoxin-type domain-containing protein YdjY	0.15	-2.73912	5.09e-14	2.62e-13	yes	down	mRNA	13.98	12.76	10.96	0.7	1.5	1.37	12.5667	1.19
b1223	narK	nitrate:nitrite antiporter NarK	0.338	-1.56534	5.1e-14	2.62e-13	yes	down	mRNA	10.3	10.27	11.96	2.3	2.37	2.42	10.8433	2.36333
b0384	psiF	PsiF family protein	0.308	-1.69858	5.17e-14	2.65e-13	yes	down	mRNA	87.05	95.34	79.1	13.89	14.71	20.94	87.1633	16.5133
b2838	lysA	diaminopimelate decarboxylase	2.321	1.21483	5.19e-14	2.66e-13	yes	up	mRNA	15.37	16.86	14.49	20.77	23.58	25.79	15.5733	23.38
b3572	avtA	valine--pyruvate aminotransferase	2.041	1.02909	5.51e-14	2.82e-13	yes	up	mRNA	83.19	81.26	85.86	122.77	110.28	96.52	83.4367	109.857
b3131	agaR	DNA-binding transcriptional repressor AgaR	3.147	1.65384	5.59e-14	2.86e-13	yes	up	mRNA	19.28	18.07	24.52	31.88	37.33	56.36	20.6233	41.8567
b1233	ychJ	NTF2-like domain-containing protein YchJ	2.828	1.49985	5.7e-14	2.91e-13	yes	up	mRNA	19.41	18.73	24.83	33.41	36.72	41.03	20.99	37.0533
b0635	mrdA	peptidoglycan DD-transpeptidase MrdA	0.428	-1.22433	6.03e-14	3.08e-13	yes	down	mRNA	37.64	41.61	38.26	11.56	11.72	9.21	39.17	10.83
b0819	ldtB	L%2CD-transpeptidase YbiS	0.478	-1.06575	6.49e-14	3.3e-13	yes	down	mRNA	234.97	268.27	242.97	76.77	81.72	69.95	248.737	76.1467
b3006	exbB	Ton complex subunit ExbB	2	1.00005	7.5e-14	3.8e-13	yes	up	mRNA	58.36	63.66	57.42	85.21	70.86	73.82	59.8133	76.63
b2137	yohF	putative oxidoreductase with NAD(P)-binding Rossmann-fold domain	2.187	1.12924	7.58e-14	3.84e-13	yes	up	mRNA	20.48	19.63	18.7	29.22	25	28.35	19.6033	27.5233
b3382	yhfY	conserved protein YhfY	6.249	2.64353	8.04e-14	4.07e-13	yes	up	mRNA	5.14	3.29	5.1	15.2	15.93	20.42	4.51	17.1833
b1812	pabB	aminodeoxychorismate synthase subunit 1	0.358	-1.48103	8.1e-14	4.09e-13	yes	down	mRNA	24.55	26.06	26.17	7.54	5.63	4.58	25.5933	5.91667
b1498	ydeN	putative sulfatase	0.202	-2.3087	8.64e-14	4.36e-13	yes	down	mRNA	7.06	8.54	7.07	1.14	0.49	1.41	7.55667	1.01333
b3819	rarD	putative transporter RarD	2.475	1.30744	9.52e-14	4.8e-13	yes	up	mRNA	14.2	16.32	15.14	24.24	26.28	21.89	15.22	24.1367
b1953	yodD	stress-induced protein	2.564	1.35846	9.82e-14	4.94e-13	yes	up	mRNA	192.59	187.77	223.53	268.38	278.99	373.52	201.297	306.963
b1250	kch	K(+) channel Kch	0.316	-1.66268	1.01e-13	5.07e-13	yes	down	mRNA	26.78	27.38	24.02	4.02	4.65	7.39	26.06	5.35333
b0455	ffs	-	6.753	2.75557	1.02e-13	5.14e-13	yes	up	mRNA	339.33	320.59	252.28	556.98	657.01	1353.32	304.067	855.77
b0164	yaeI	phosphodiesterase YaeI	4.369	2.12738	1.04e-13	5.22e-13	yes	up	mRNA	2.1	3	2.18	7.53	6.25	6.82	2.42667	6.86667
b0990	cspG	cold shock protein CspG	4.741	2.24522	1.08e-13	5.39e-13	yes	up	mRNA	31.55	42.64	31.65	80.54	71.68	152.3	35.28	101.507
b0958	sulA	cell division inhibitor SulA	2.6	1.37855	1.14e-13	5.71e-13	yes	up	mRNA	23.04	21.05	23.55	41.08	38.51	31.19	22.5467	36.9267
b1837	yebW	protein YebW	2.031	1.022	1.17e-13	5.84e-13	yes	up	mRNA	64.2	58.01	55.86	76.47	71.17	80.75	59.3567	76.13
b0590	fepD	ferric enterobactin ABC transporter membrane subunit FebD	4.749	2.2476	1.23e-13	6.12e-13	yes	up	mRNA	3.3	4.34	2.73	11.63	12.72	7.29	3.45667	10.5467
b1651	gloA	glyoxalase I	4.067	2.02392	1.38e-13	6.87e-13	yes	up	mRNA	73.76	70.44	75.28	122.34	269.15	160.34	73.16	183.943
b2285	nuoE	NADH:quinone oxidoreductase subunit E	0.455	-1.13748	1.38e-13	6.87e-13	yes	down	mRNA	358.09	327.4	353.73	123.74	85.61	88.94	346.407	99.43
b3515	gadW	DNA-binding transcriptional dual regulator GadW	0.288	-1.79739	1.48e-13	7.33e-13	yes	down	mRNA	51.15	47.4	53.21	7.94	6.34	14.06	50.5867	9.44667
b0447	decR	DNA-binding transcriptional activator DecR	2.697	1.4315	1.49e-13	7.39e-13	yes	up	mRNA	86.06	81.34	90.64	155.52	169.24	109.41	86.0133	144.723
b0287	yagU	inner membrane protein that contributes to acid resistance	11.148	3.47873	1.67e-13	8.26e-13	yes	up	mRNA	0.73	0.87	0.72	6.23	5.29	5.01	0.773333	5.51
b3099	yqjE	conserved inner membrane protein YqjE	0.498	-1.00589	1.73e-13	8.56e-13	yes	down	mRNA	446.5	420.54	411.21	132.33	113.06	150.98	426.083	132.123
b3242	aaeX	DUF1656 domain-containing protein AaeX	6.879	2.7821	1.88e-13	9.28e-13	yes	up	mRNA	9.44	5.22	8.77	33.31	39.28	22.37	7.81	31.6533
b3609	secB	SecB chaperone	0.419	-1.25452	1.93e-13	9.53e-13	yes	down	mRNA	328.61	316.96	331.77	76.01	72.32	110.95	325.78	86.4267
b2583	yfiP	conserved protein YfiP	2.843	1.50744	1.97e-13	9.68e-13	yes	up	mRNA	11.61	12.95	13.83	19.75	26.63	23.02	12.7967	23.1333
b0995	torR	DNA-binding transcriptional dual regulator TorR	2.979	1.57493	1.97e-13	9.69e-13	yes	up	mRNA	6.73	7.74	7.06	14.56	13.02	13.44	7.17667	13.6733
b1330	ynaI	small conductance mechanosensitive channel YnaI	0.282	-1.82405	2e-13	9.8e-13	yes	down	mRNA	21.33	19.37	18.09	3.65	2.27	4.92	19.5967	3.61333
b0451	amtB	ammonia/ammonium transporter	0.361	-1.46825	2.01e-13	9.86e-13	yes	down	mRNA	39.58	35.75	34.5	9.29	9.72	6.44	36.61	8.48333
b3351	kefG	protein required for KefB activity	2.014	1.01025	2.14e-13	1.05e-12	yes	up	mRNA	45.42	41.61	48.72	61.48	55.65	56.09	45.25	57.74
b1777	yeaC	conserved protein YeaC	0.281	-1.82942	2.18e-13	1.07e-12	yes	down	mRNA	261.76	258.12	249.13	34.48	32.5	65.27	256.337	44.0833
b1435	rlhA	23S rRNA 5-hydroxycytidine C2501 synthase	0.463	-1.11147	2.2e-13	1.08e-12	yes	down	mRNA	38.46	40.41	41.39	11.32	13.36	11.23	40.0867	11.97
b1302	puuE	4-aminobutyrate aminotransferase PuuE	3.795	1.92406	2.34e-13	1.14e-12	yes	up	mRNA	2.04	1.64	2.61	5.77	4.62	4.96	2.09667	5.11667
b1422	ydcI	putative DNA-binding transcriptional repressor YdcI	2.003	1.00244	2.49e-13	1.21e-12	yes	up	mRNA	39.49	41.95	41.09	57.87	43.75	57.08	40.8433	52.9
b1744	astE	succinylglutamate desuccinylase	3.708	1.89069	2.94e-13	1.43e-12	yes	up	mRNA	18.53	15.62	20.88	55.75	24.53	52.33	18.3433	44.2033
b2561	yfhH	putative DNA-binding transcriptional regulator YfhH	3.146	1.65347	3.01e-13	1.46e-12	yes	up	mRNA	10.29	8.84	9.18	19.47	22.3	14.87	9.43667	18.88
b0067	thiP	thiamine ABC transporter membrane subunit	0.388	-1.3676	3.26e-13	1.58e-12	yes	down	mRNA	15.24	15.5	17.44	4.59	4.13	3.31	16.06	4.01
b3450	ugpC	sn-glycerol 3-phosphate ABC transporter ATP binding subunit	2.194	1.13334	3.39e-13	1.64e-12	yes	up	mRNA	19.69	19.66	18.63	31.94	24.51	25.68	19.3267	27.3767
b1192	ldcA	murein L%2CD-carboxypeptidase	2.702	1.43422	3.53e-13	1.7e-12	yes	up	mRNA	12.97	18.83	16.31	28.36	30.09	24.92	16.0367	27.79
b0994	torT	periplasmic trimethylamine-N-oxide binding protein	2.652	1.40698	3.82e-13	1.84e-12	yes	up	mRNA	6.83	7.24	7.17	14.06	11.09	11.16	7.08	12.1033
b3408	feoA	ferrous iron transport protein A	0.308	-1.69728	3.84e-13	1.84e-12	yes	down	mRNA	146.05	113.92	140.09	25.32	17.65	31.51	133.353	24.8267
b4210	ytfF	inner membrane protein YtfF	2.602	1.37941	4.07e-13	1.95e-12	yes	up	mRNA	8.12	8.43	7.37	12.53	14.09	13.38	7.97333	13.3333
b1462	yddH	flavin reductase-like protein YddH	3.792	1.92282	4.22e-13	2.02e-12	yes	up	mRNA	3.77	5.47	5.41	13.14	9.77	12.7	4.88333	11.87
b4408	csrB	-	0.097	-3.37129	4.65e-13	2.22e-12	yes	down	mRNA	5811.34	4985.19	5165.92	225.75	205.12	521.76	5320.82	317.543
b3401	hslO	molecular chaperone Hsp33	2.23	1.15688	5.06e-13	2.41e-12	yes	up	mRNA	153.94	159.63	165.11	278.72	172.27	239.89	159.56	230.293
b0052	pdxA	4-hydroxythreonine-4-phosphate dehydrogenase	0.432	-1.21074	5.13e-13	2.44e-12	yes	down	mRNA	103.26	93.87	102.96	32.18	28.64	22.27	100.03	27.6967
b3806	cyaA	adenylate cyclase	2.005	1.00346	5.55e-13	2.63e-12	yes	up	mRNA	142.93	131.66	145.75	166.78	200.84	177.62	140.113	181.747
b0952	pqiC	intermembrane transport lipoprotein PqiC	0.452	-1.14402	5.88e-13	2.79e-12	yes	down	mRNA	117.1	115.28	120.36	38.65	34.18	27.99	117.58	33.6067
b3742	mioC	flavoprotein MioC	0.485	-1.04468	6.23e-13	2.95e-12	yes	down	mRNA	119.35	122.33	115.72	35	36.49	36.75	119.133	36.08
b2837	galR	DNA-binding transcriptional dual regulator GalR	2.322	1.21545	6.62e-13	3.13e-12	yes	up	mRNA	27.07	23.65	26.02	43.81	38.75	31.83	25.58	38.13
b0090	murG	N-acetylglucosaminyl transferase	0.463	-1.11017	9.18e-13	4.32e-12	yes	down	mRNA	97.3	87.62	100.04	30.62	30.13	23.92	94.9867	28.2233
b4127	yjdJ	putative N-acetyltransferase YjdJ	0.123	-3.02299	9.47e-13	4.45e-12	yes	down	mRNA	35.8	48.96	48.98	1.65	3.25	4.85	44.58	3.25
b2263	menH	2-succinyl-6-hydroxy-2%2C4-cyclohexadiene-1-carboxylate synthase	0.299	-1.74273	9.51e-13	4.47e-12	yes	down	mRNA	14.43	15.2	15.56	2.94	2.67	3.03	15.0633	2.88
b2828	lgt	phosphatidylglycerol--prolipoprotein diacylglyceryl transferase	0.461	-1.11845	1.04e-12	4.89e-12	yes	down	mRNA	85.18	89.5	90.18	29.85	26.59	21.82	88.2867	26.0867
b0377	sbmA	peptide antibiotic/peptide nucleic acid transporter	0.458	-1.12617	1.07e-12	5.02e-12	yes	down	mRNA	35.45	39.11	37.5	11.41	8.83	13.21	37.3533	11.15
b4193	ulaA	L-ascorbate specific PTS enzyme IIC component	3.495	1.80527	1.14e-12	5.33e-12	yes	up	mRNA	3.29	2.98	2.14	7.79	5.43	5.91	2.80333	6.37667
b1343	dbpA	ATP-dependent RNA helicase DbpA	0.458	-1.12663	1.35e-12	6.31e-12	yes	down	mRNA	19.98	22.28	21.64	6.46	5.56	6.98	21.3	6.33333
b2508	guaB	inosine 5'-monophosphate dehydrogenase	0.373	-1.42303	1.35e-12	6.32e-12	yes	down	mRNA	184.34	217.52	218.34	50.73	60.02	37.66	206.733	49.47
b1489	dosP	oxygen-sensing c-di-GMP phosphodiesterase DosP	2.159	1.11018	1.36e-12	6.32e-12	yes	up	mRNA	4.51	4.84	5.19	6.87	6.3	7.26	4.84667	6.81
b1778	msrB	methionine sulfoxide reductase B	0.485	-1.04504	1.36e-12	6.34e-12	yes	down	mRNA	446.6	446.25	441.59	125.18	116.91	161.79	444.813	134.627
b3267	yhdV	lipoprotein YhdV	0.373	-1.42181	1.39e-12	6.48e-12	yes	down	mRNA	74.36	83.39	66.94	19.56	15.58	16.94	74.8967	17.36
b3316	rpsS	30S ribosomal subunit protein S19	0.347	-1.52748	4.08e-23	3.41e-22	yes	down	mRNA	2405.74	2666.94	2518.11	640.29	524.71	418.52	2530.26	527.84
b1981	shiA	shikimate:H(+) symporter	2.36	1.23857	1.76e-12	8.15e-12	yes	up	mRNA	11.77	10.64	11.76	14.58	18.12	19.23	11.39	17.31
b2389	yfeO	putative transport protein YfeO	2.254	1.17233	1.88e-12	8.66e-12	yes	up	mRNA	8.41	8.85	8.19	12.94	12.44	11.68	8.48333	12.3533
b4070	nrfA	cytochrome c552 nitrite reductase	0.196	-2.35327	1.95e-12	9.01e-12	yes	down	mRNA	11.14	8.67	9.93	0.53	1.45	1.76	9.91333	1.24667
b1684	sufA	iron-sulfur cluster insertion protein SufA	2.882	1.52688	2.09e-12	9.62e-12	yes	up	mRNA	129.9	103.58	115.64	205.26	264.12	155.13	116.373	208.17
b1456	rhsE	RhsE protein in rhs element	2.311	1.20842	2.22e-12	1.02e-11	yes	up	mRNA	12.97	10.78	12.26	18.81	19.51	15.31	12.0033	17.8767
b3938	metJ	DNA-binding transcriptional repressor MetJ	0.456	-1.13288	2.38e-12	1.09e-11	yes	down	mRNA	68.93	69.01	67.39	20.58	16.25	22.88	68.4433	19.9033
b1165	ymgA	putative two-component system connector protein YmgA	6.001	2.58531	2.62e-12	1.2e-11	yes	up	mRNA	19.28	19.77	14.15	43.81	45.49	100.61	17.7333	63.3033
b4067	actP	acetate/glycolate:cation symporter	3.782	1.91933	2.75e-12	1.26e-11	yes	up	mRNA	17.71	16.2	21.36	62.83	23.46	50.76	18.4233	45.6833
b1912	pgsA	phosphatidylglycerophosphate synthase	2.244	1.16629	3.19e-12	1.46e-11	yes	up	mRNA	54.69	41.66	43.63	74.54	65.47	59.75	46.66	66.5867
b3191	mlaB	intermembrane phospholipid transport system protein MlaB	0.49	-1.02991	3.38e-12	1.54e-11	yes	down	mRNA	191.8	200.77	195.22	54.52	58.56	63.15	195.93	58.7433
b0226	dinJ	antitoxin/DNA-binding transcriptional repressor DinJ	2.724	1.44576	3.39e-12	1.55e-11	yes	up	mRNA	43.41	48.19	45.11	72.68	64.59	84.96	45.57	74.0767
b1436	yncJ	protein YncJ	2.187	1.12894	3.58e-12	1.63e-11	yes	up	mRNA	93.28	107.53	94.7	153.09	134.71	113.6	98.5033	133.8
b1266	yciV	RNA/ssDNA 5'->3' exonuclease	0.485	-1.04509	3.78e-12	1.72e-11	yes	down	mRNA	45.93	43.76	48.12	13.77	15.02	13.89	45.9367	14.2267
b0946	zapC	cell division protein ZapC	2.423	1.27676	3.79e-12	1.72e-11	yes	up	mRNA	16.94	20.2	18.96	32.69	25.52	28.18	18.7	28.7967
b1993	cobU	cobinamide-P guanylyltransferase/cobinamide kinase	2.443	1.28836	3.97e-12	1.8e-11	yes	up	mRNA	14.27	16.02	15.63	22.97	21.46	27.04	15.3067	23.8233
b2425	cysP	thiosulfate/sulfate ABC transporter periplasmic binding protein CysP	0.437	-1.19555	4.01e-12	1.81e-11	yes	down	mRNA	125.91	105.23	119.23	31.79	25.49	41.82	116.79	33.0333
b3356	yhfA	OsmC family protein	2.676	1.41982	4.09e-12	1.85e-11	yes	up	mRNA	29.61	37.32	38.13	58.53	45.17	74.5	35.02	59.4
b3546	eptB	Kdo2-lipid A phosphoethanolamine 7''-transferase	0.492	-1.02421	4.1e-12	1.85e-11	yes	down	mRNA	38.93	39.39	38.79	13.98	9.8	13.81	39.0367	12.53
b1869	yecN	putative inner membrane protein	2.368	1.24376	4.13e-12	1.86e-11	yes	up	mRNA	27.78	31.91	27.81	42.65	40.6	46.1	29.1667	43.1167
b1415	aldA	aldehyde dehydrogenase A	2.65	1.40606	4.51e-12	2.03e-11	yes	up	mRNA	47.09	42.78	47.3	99.4	51	87.43	45.7233	79.2767
b4140	fxsA	protein FxsA	2.95	1.5608	4.84e-12	2.18e-11	yes	up	mRNA	121.51	107.07	116.38	198.79	144.78	305.83	114.987	216.467
b3846	fadB	dodecenoyl-CoA delta-isomerase%2C enoyl-CoA hydratase%2C 3-hydroxybutyryl-CoA epimerase%2C 3-hydroxyacyl-CoA dehydrogenase	2.995	1.58256	4.86e-12	2.18e-11	yes	up	mRNA	54.48	45.22	55.32	137.15	61.69	105.54	51.6733	101.46
b4457	csrC	-	0.067	-3.89221	5.13e-12	2.3e-11	yes	down	mRNA	31869	30938.3	33094.9	691.61	868.59	2167.18	31967.4	1242.46
b2476	purC	phosphoribosylaminoimidazole-succinocarboxamide synthase	0.472	-1.08421	5.54e-12	2.48e-11	yes	down	mRNA	41.7	46.43	45.6	14.28	13.86	12.25	44.5767	13.4633
b2659	csiD	PF08943 family protein CsiD	3.358	1.74759	6.28e-12	2.8e-11	yes	up	mRNA	64.97	54.97	62.92	177.4	71.62	151.03	60.9533	133.35
b3652	recG	ATP-dependent DNA helicase RecG	0.493	-1.02153	6.7e-12	2.98e-11	yes	down	mRNA	31.88	31.94	31.44	10.68	10.74	8.92	31.7533	10.1133
b1821	mntP	Mn(2(+)) exporter	0.183	-2.4486	6.77e-12	3e-11	yes	down	mRNA	12.54	12.75	12.77	1.51	1.67	1.19	12.6867	1.45667
b1879	flhA	flagellar biosynthesis protein FlhA	2.711	1.43881	6.89e-12	3.05e-11	yes	up	mRNA	2.23	2.43	2.6	3.89	4.39	4.46	2.42	4.24667
b3662	nepI	purine ribonucleoside exporter	3.474	1.79653	7.2e-12	3.18e-11	yes	up	mRNA	4.43	4.34	4.47	9.08	12.72	7.56	4.41333	9.78667
b3973	birA	DNA-binding transcriptional repressor/biotin-[acetyl-CoA-carboxylase] ligase BirA	0.445	-1.1682	8.71e-12	3.84e-11	yes	down	mRNA	28.11	33.18	35.17	8.67	8.74	10.21	32.1533	9.20667
b1328	pgrR	DNA-binding transcriptional repressor PgrR	3.74	1.90285	8.9e-12	3.92e-11	yes	up	mRNA	2.97	5.28	4.83	9.71	12.3	9.29	4.36	10.4333
b4658	yghX	putative hydrolase fragment	3.808	1.92918	1.01e-11	4.46e-11	yes	up	mRNA	3.74	4.68	4.2	9.15	7.73	14.32	4.20667	10.4
b4068	yjcH	conserved inner membrane protein YjcH	4.278	2.09682	1.06e-11	4.66e-11	yes	up	mRNA	31.51	27.95	36.53	117.8	43.2	91.3	31.9967	84.1
b3789	rffH	dTDP-glucose pyrophosphorylase 2	0.414	-1.27094	1.08e-11	4.76e-11	yes	down	mRNA	39.47	36	36.85	11.39	10.44	7.9	37.44	9.91
b0699	ybfA	DUF2517 domain-containing protein YbfA	3.904	1.96488	1.1e-11	4.82e-11	yes	up	mRNA	496.51	486.14	488.89	899.48	668.76	1669.42	490.513	1079.22
b0392	ykiA	DUF2773 domain-containing protein YkiA	4.818	2.26832	1.1e-11	4.82e-11	yes	up	mRNA	7.85	9.73	5.3	22.25	17.85	28.2	7.62667	22.7667
b3945	gldA	L-1%2C2-propanediol dehydrogenase/glycerol dehydrogenase	0.452	-1.14482	1.14e-11	4.99e-11	yes	down	mRNA	94.58	75.72	91.25	30.35	24.3	21.45	87.1833	25.3667
b1591	dmsD	redox enzyme maturation protein DmsD	0.451	-1.14905	1.21e-11	5.3e-11	yes	down	mRNA	54.68	53.59	54.75	13.59	16.38	16.57	54.34	15.5133
b0058	rluA	23S rRNA pseudouridine(746) and tRNA pseudouridine(32) synthase	2.133	1.09276	1.24e-11	5.41e-11	yes	up	mRNA	23.02	19.69	22.13	30.81	25.47	32.06	21.6133	29.4467
b1120	cobB	protein-lysine deacetylase/desuccinylase	0.463	-1.11148	1.34e-11	5.82e-11	yes	down	mRNA	44.61	41.41	45.47	13.3	14.04	11.46	43.83	12.9333
b0143	pcnB	poly(A) polymerase I	0.464	-1.10676	1.38e-11	5.99e-11	yes	down	mRNA	89.14	90.12	92.77	31.33	28.1	21.95	90.6767	27.1267
b3150	yraP	divisome-associated lipoprotein YraP	0.444	-1.17052	1.49e-11	6.47e-11	yes	down	mRNA	63.51	81.33	76.84	19.84	22.39	20.24	73.8933	20.8233
b1036	ycdZ	putative inner membrane protein	2.707	1.43651	1.52e-11	6.58e-11	yes	up	mRNA	54.34	49.47	58.29	102.99	105.83	65.41	54.0333	91.41
b2187	yejL	DUF1414 domain-containing protein YejL	0.357	-1.48599	1.76e-11	7.64e-11	yes	down	mRNA	131.67	118.4	128.17	23.44	22.05	37.07	126.08	27.52
b1184	umuC	DNA polymerase V catalytic protein	2.682	1.42329	1.89e-11	8.16e-11	yes	up	mRNA	3.79	3.48	4.55	7.22	6.09	7.14	3.94	6.81667
b2524	iscX	accessory iron-sulfur cluster assembly protein IscX	2.376	1.24866	2.01e-11	8.65e-11	yes	up	mRNA	301.55	284.85	312.55	416.62	475.08	303.21	299.65	398.303
b0023	rpsT	30S ribosomal subunit protein S20	0.329	-1.60267	2.04e-11	8.77e-11	yes	down	mRNA	615.48	634.85	578.7	91.26	97.82	174.38	609.677	121.153
b4294	insA-7	KpLE2 phage-like element%3B IS1 repressor protein InsA	2.445	1.28997	2.06e-11	8.87e-11	yes	up	mRNA	66.86	70.99	60.98	96.34	111.85	84.51	66.2767	97.5667
b0456	ybaA	DUF1428 domain-containing protein YbaA	3.273	1.71048	2.24e-11	9.61e-11	yes	up	mRNA	23.46	22.77	24.63	36.1	40.1	70.06	23.62	48.7533
b3611	yibN	putative sulfurtransferase YibN	0.477	-1.06684	2.25e-11	9.66e-11	yes	down	mRNA	138.69	146.55	154.16	44.28	35.67	51.43	146.467	43.7933
b2935	tktA	transketolase 1	0.462	-1.11369	2.25e-11	9.67e-11	yes	down	mRNA	383.93	378.05	403.1	134.24	121.56	92.16	388.36	115.987
b3337	bfd	bacterioferritin-associated ferredoxin	2.109	1.07635	2.42e-11	1.04e-10	yes	up	mRNA	282.93	315.32	267	335.89	335.65	413.16	288.417	361.567
b4021	pepE	peptidase E	0.343	-1.5427	2.46e-11	1.05e-10	yes	down	mRNA	38.11	36.79	45.08	11.23	5.6	9.7	39.9933	8.84333
b3642	pyrE	orotate phosphoribosyltransferase	0.21	-2.24898	2.51e-11	1.07e-10	yes	down	mRNA	12.11	10.86	10.29	1.55	0.83	2.19	11.0867	1.52333
b1626	ydgK	conserved inner membrane protein YdgK	0.39	-1.36011	2.53e-11	1.08e-10	yes	down	mRNA	52.9	62.83	62.16	17.86	13.04	12.55	59.2967	14.4833
b0457	pdeB	c-di-GMP phosphodiesterase PdeB	0.47	-1.08801	2.54e-11	1.08e-10	yes	down	mRNA	23.62	21.47	22.44	7.24	5.47	7.99	22.51	6.9
b1466	narW	NarW%2C putative private chaperone for NarZ nitrate reductase subunit	0.323	-1.62902	2.54e-11	1.08e-10	yes	down	mRNA	18.22	15.18	18.84	3.38	3.49	3.88	17.4133	3.58333
b2765	queD	6-carboxy-5%2C6%2C7%2C8-tetrahydropterin synthase	0.233	-2.09938	2.78e-11	1.18e-10	yes	down	mRNA	42.81	43.94	29.01	5.91	6.99	3.77	38.5867	5.55667
b2256	arnD	putative 4-deoxy-4-formamido-L-arabinose-phosphoundecaprenol deformylase ArnD	0.449	-1.15547	2.79e-11	1.18e-10	yes	down	mRNA	24.05	25.95	25.26	7.26	6.6	7.89	25.0867	7.25
b3309	rplX	50S ribosomal subunit protein L24	0.472	-1.08229	1.24e-08	4.45e-08	yes	down	mRNA	2154.09	2224.04	2215.42	602.36	472.29	829.36	2197.85	634.67
b3512	gadE	DNA-binding transcriptional activator GadE	0.005	-7.57925	2.92e-11	1.23e-10	yes	down	mRNA	993.58	946.28	792.88	0.78	0.49	8.02	910.913	3.09667
b0345	lacI	DNA-binding transcriptional repressor LacI	2.089	1.06297	3.51e-11	1.48e-10	yes	up	mRNA	21.07	20.79	20.95	34.3	24.2	26.44	20.9367	28.3133
b1037	csgG	curli secretion channel	2.967	1.56899	3.81e-11	1.6e-10	yes	up	mRNA	5.23	6.55	5.79	12.57	11.58	9.26	5.85667	11.1367
b0778	bioD	dethiobiotin synthetase	0.291	-1.77886	3.93e-11	1.65e-10	yes	down	mRNA	13.72	16.04	16.31	3.29	2.82	2.42	15.3567	2.84333
b3415	gntT	high-affinity gluconate transporter	2.709	1.43758	4.14e-11	1.73e-10	yes	up	mRNA	3.67	4.44	3.99	8.37	6.28	6.61	4.03333	7.08667
b1722	ydiY	acid-inducible putative outer membrane protein YdiY	0.357	-1.48587	4.62e-11	1.92e-10	yes	down	mRNA	27.76	30.22	24.16	6.93	6.88	4.87	27.38	6.22667
b1929	yedE	putative selenium transporter YedE	0.402	-1.3155	4.97e-11	2.07e-10	yes	down	mRNA	36.55	34.76	33.04	12.11	7.16	7.93	34.7833	9.06667
b2069	yegD	HSP70 family protein YegD	0.459	-1.12257	5.11e-11	2.12e-10	yes	down	mRNA	15.84	15.74	17.14	5.36	4.19	4.95	16.24	4.83333
b0705	ybfL	putative transposase YbfL	0.193	-2.37318	6.36e-11	2.64e-10	yes	down	mRNA	37.27	38.55	35.26	3.62	1.94	8.54	37.0267	4.7
b2671	ygaC	protein YgaC	0.452	-1.14487	6.87e-11	2.85e-10	yes	down	mRNA	63.92	69.59	62.72	19.98	15.19	21.14	65.41	18.77
b1859	znuB	Zn(2(+)) ABC transporter membrane subunit	2.844	1.50802	8.13e-11	3.37e-10	yes	up	mRNA	10.78	15.93	17.57	30.13	28.76	21.41	14.76	26.7667
b2252	ais	putative lipopolysaccharide core heptose(II)-phosphate phosphatase	0.353	-1.50347	8.19e-11	3.39e-10	yes	down	mRNA	26.05	27.77	24.69	4.88	5.53	7.21	26.17	5.87333
b0328	yahN	putative amino acid exporter	4.302	2.10497	8.86e-11	3.66e-10	yes	up	mRNA	5.58	5.3	3.35	16.66	7.93	15.03	4.74333	13.2067
b3128	garD	galactarate dehydratase	2.668	1.4158	9.1e-11	3.76e-10	yes	up	mRNA	9.08	7.88	7.29	18.29	10.12	13.83	8.08333	14.08
b1341	dgcM	diguanylate cyclase DgcM	2.049	1.03467	9.36e-11	3.86e-10	yes	up	mRNA	11.94	12.16	12.55	18.49	13.75	16.41	12.2167	16.2167
b2698	recX	RecA inhibitor RecX	4.387	2.13334	9.66e-11	3.98e-10	yes	up	mRNA	3.1	3.96	3.08	10.19	9.23	8.74	3.38	9.38667
b0037	caiC	carnitine-CoA ligase	0.344	-1.53839	9.79e-11	4.02e-10	yes	down	mRNA	10.49	9.2	7.34	2.07	1.76	2.23	9.01	2.02
b0336	codB	cytosine transporter	0.34	-1.55721	1.03e-10	4.25e-10	yes	down	mRNA	8.49	10	11.94	2.05	2.36	2.24	10.1433	2.21667
b3292	zntR	DNA-binding transcriptional activator ZntR	2.573	1.36344	1.16e-10	4.74e-10	yes	up	mRNA	50.11	50.81	50.93	76.62	59.99	110.5	50.6167	82.37
b0793	ybhS	putative ABC exporter membrane subunit YbhS	0.487	-1.03934	1.39e-10	5.68e-10	yes	down	mRNA	39.51	38.36	34.79	12.72	12.09	10.45	37.5533	11.7533
b2373	oxc	oxalyl-CoA decarboxylase	5.204	2.37973	1.39e-10	5.68e-10	yes	up	mRNA	0.83	0.44	0.48	2.05	1.81	1.99	0.583333	1.95
b4418	sraB	-	0.268	-1.89904	1.39e-10	5.68e-10	yes	down	mRNA	604.42	674	569.77	68.58	63.51	143.09	616.063	91.7267
b3584	yiaT	outer membrane protein YiaT	3.652	1.86857	1.42e-10	5.81e-10	yes	up	mRNA	2.69	1.78	2.17	5.65	4.7	5.18	2.21333	5.17667
b3152	yraR	putative nucleoside-diphosphate-sugar epimerase	2.347	1.23062	1.57e-10	6.38e-10	yes	up	mRNA	16.49	12.61	16.52	23.7	22.9	21.12	15.2067	22.5733
b1513	lsrA	Autoinducer-2 ABC transporter ATP binding subunit	3.478	1.79819	1.65e-10	6.71e-10	yes	up	mRNA	11.79	11.06	11.68	37.83	13.55	27.42	11.51	26.2667
b3190	ibaG	acid stress protein IbaG	0.399	-1.32484	1.75e-10	7.12e-10	yes	down	mRNA	118.26	141.31	107.68	27.34	27.65	34.04	122.417	29.6767
b1047	opgC	protein required for succinyl modification of osmoregulated periplasmic glucans	0.257	-1.96163	1.8e-10	7.29e-10	yes	down	mRNA	8.49	8.41	6.78	1.15	0.93	1.91	7.89333	1.33
b1053	mdtG	efflux pump MdtG	2.214	1.14653	1.97e-10	7.99e-10	yes	up	mRNA	35.87	30.39	33.26	50.98	52.48	37.91	33.1733	47.1233
b3928	zapB	cell division factor ZapB	0.461	-1.11614	1.99e-10	8.03e-10	yes	down	mRNA	232.78	226.63	245.74	56.59	60.88	82.76	235.05	66.7433
b3575	yiaK	2%2C3-diketo-L-gulonate reductase	4.217	2.07627	2.04e-10	8.25e-10	yes	up	mRNA	3.18	1.28	2.45	7.28	5.77	5.51	2.30333	6.18667
b0675	umpH	UMP phosphatase	2.076	1.05401	2.53e-10	1.02e-09	yes	up	mRNA	41.05	42.5	45.23	61.86	61.57	47.24	42.9267	56.89
b0296	ykgM	putative ribosomal protein	67.722	6.08155	2.8e-10	1.12e-09	yes	up	mRNA	0	4.55	2.34	59.72	74.14	145.4	2.29667	93.0867
b2662	gabT	4-aminobutyrate aminotransferase GabT	2.657	1.41002	2.8e-10	1.12e-09	yes	up	mRNA	72.51	63.31	76.42	166.29	76.74	124.56	70.7467	122.53
b0219	yafV	2-oxoglutaramate amidase	2.16	1.11078	2.83e-10	1.13e-09	yes	up	mRNA	23.9	20.68	27.41	37.71	32.56	28.87	23.9967	33.0467
b1931	yedK	putative SOS response-associated peptidase YedK	2.423	1.27706	2.87e-10	1.15e-09	yes	up	mRNA	12.27	12.21	11.67	16.04	18.81	20.9	12.05	18.5833
b1454	yncG	putative glutathione S-transferase YncG	3.443	1.78358	2.91e-10	1.16e-09	yes	up	mRNA	5.43	5.48	4.12	10.34	8.92	13.92	5.01	11.06
b0580	ybdJ	DUF1158 domain-containing protein YbdJ	3.643	1.86519	2.92e-10	1.16e-09	yes	up	mRNA	8.1	9.72	7.44	16.06	18.94	21.99	8.42	18.9967
b0697	kdpB	K(+) transporting P-type ATPase subunit KdpB	2.201	1.13847	3.64e-10	1.45e-09	yes	up	mRNA	6.26	5.08	6.92	8.89	9.08	7.95	6.08667	8.64
b1797	yeaR	DUF1971 domain-containing protein YeaR	54.516	5.76861	4.09e-10	1.62e-09	yes	up	mRNA	0.98	0	0	11.69	11.78	7.57	0.326667	10.3467
b3160	yhbW	putative luciferase-like monooxygenase	2.13	1.09083	5.09e-10	2e-09	yes	up	mRNA	38.46	37.62	40.61	57.16	59.78	42.67	38.8967	53.2033
b0151	fhuC	iron(III) hydroxamate ABC transporter ATP binding subunit	2.982	1.57617	5.25e-10	2.06e-09	yes	up	mRNA	5.93	11.17	9.23	16.35	18.59	15.33	8.77667	16.7567
b3447	ggt	glutathione hydrolase proenzyme	0.498	-1.00605	5.46e-10	2.14e-09	yes	down	mRNA	21.48	17.8	23.72	7.27	6.42	6.59	21	6.76
b0854	potF	putrescine ABC transporter periplasmic binding protein	0.408	-1.29403	5.82e-10	2.28e-09	yes	down	mRNA	24.86	37.66	27.75	7.43	7.25	9.22	30.09	7.96667
b1605	ydgI	putative arginine:ornithine antiporter	0.432	-1.20955	6.13e-10	2.4e-09	yes	down	mRNA	10.7	12.76	12.81	3.6	3.03	3.54	12.09	3.39
b2951	yggS	PLP homeostasis protein	0.491	-1.02663	6.22e-10	2.43e-09	yes	down	mRNA	46.05	47.45	52.95	13.5	14.93	17.43	48.8167	15.2867
b3925	glpX	fructose-1%2C6-bisphosphatase 2	0.475	-1.07361	6.24e-10	2.43e-09	yes	down	mRNA	38.96	38	39.03	14.74	10.53	10.24	38.6633	11.8367
b4105	phnD	phosphonate ABC transporter periplasmic binding protein	0.106	-3.23164	7.2e-10	2.8e-09	yes	down	mRNA	4.04	8.6	4.79	0.55	0.11	0.59	5.81	0.416667
b0525	ppiB	peptidyl-prolyl cis-trans isomerase B	0.402	-1.31629	7.43e-10	2.89e-09	yes	down	mRNA	609.35	632.68	662.43	119.39	139.03	223.28	634.82	160.567
b0685	ybfE	LexA-regulated protein	0.291	-1.78112	8.42e-10	3.27e-09	yes	down	mRNA	55.43	62.3	44.98	8.22	9.7	10.6	54.2367	9.50667
b2308	hisQ	lysine/arginine/ornithine ABC transporter/histidine ABC transporter%2C membrane subunit HisQ	2.048	1.03402	9.35e-10	3.62e-09	yes	up	mRNA	21.69	25.48	23.79	35.92	27.3	29.81	23.6533	31.01
b2147	preA	NAD-dependent dihydropyrimidine dehydrogenase subunit PreA	0.407	-1.29668	9.66e-10	3.73e-09	yes	down	mRNA	32.74	28.47	28.11	9	5.16	9.59	29.7733	7.91667
b1848	yebG	DNA damage-inducible protein YebG	0.388	-1.36702	1e-09	3.85e-09	yes	down	mRNA	180.34	171.77	167.82	30.62	37.31	52.91	173.31	40.28
b4315	fimI	putative fimbrial protein FimI	0.321	-1.63967	1e-09	3.86e-09	yes	down	mRNA	27.7	22.54	28.03	4.72	3.92	7.34	26.09	5.32667
b1685	ydiH	protein YdiH	0.284	-1.8154	1.08e-09	4.15e-09	yes	down	mRNA	244.52	203.27	253.7	27.71	28.21	63.13	233.83	39.6833
b1785	cdgI	putative c-di-GMP binding protein CdgI	0.381	-1.39289	1.09e-09	4.18e-09	yes	down	mRNA	9.29	8.24	8.48	2.11	1.66	2.7	8.67	2.15667
b1514	lsrC	Autoinducer-2 ABC transporter membrane subunit LsrC	3.349	1.74375	1.19e-09	4.55e-09	yes	up	mRNA	10.28	8.28	10.45	29.43	11.3	22.52	9.67	21.0833
b4132	cadB	lysine:cadaverine antiporter	3.116	1.63986	1.31e-09	5.02e-09	yes	up	mRNA	1.65	2.32	1.86	4.24	3.7	3.87	1.94333	3.93667
b3452	ugpA	sn-glycerol 3-phosphate ABC transporter membrane subunit UgpA	2.271	1.18328	1.34e-09	5.11e-09	yes	up	mRNA	12.56	13.99	14.86	24.69	15.45	20.63	13.8033	20.2567
b0390	aroM	protein AroM	0.457	-1.13016	1.4e-09	5.33e-09	yes	down	mRNA	36.48	34.68	37.69	10.04	8.34	13.81	36.2833	10.73
b1301	puuB	gamma-glutamylputrescine oxidase	3.358	1.74755	1.49e-09	5.67e-09	yes	up	mRNA	1.49	2.07	1.66	4.25	3.1	4.11	1.74	3.82
b3927	glpF	glycerol facilitator	0.309	-1.69324	1.53e-09	5.8e-09	yes	down	mRNA	134.47	115.75	150.85	40.6	14.1	25.84	133.69	26.8467
b1258	yciF	DUF892 domain-containing protein YciF	0.076	-3.71334	1.61e-09	6.1e-09	yes	down	mRNA	94.8	80.97	92.27	2.12	2.34	8.6	89.3467	4.35333
b3651	trmH	tRNA (Gm18) 2'-O-methyltransferase	0.478	-1.06578	1.66e-09	6.31e-09	yes	down	mRNA	42.12	40.52	43.47	12.01	14.29	11.86	42.0367	12.72
b0505	allA	ureidoglycolate lyase	4.016	2.00568	1.69e-09	6.41e-09	yes	up	mRNA	7.57	6.27	4.06	12.15	18.9	13.78	5.96667	14.9433
b3899	frvB	putative PTS enzyme IIBC component FrvB	3.167	1.66334	1.78e-09	6.7e-09	yes	up	mRNA	1.65	1.54	1.64	3.29	3.52	3.05	1.61	3.28667
b0387	yaiI	DUF188 domain-containing protein YaiI	2.367	1.24276	1.78e-09	6.73e-09	yes	up	mRNA	18	21.77	19.75	27.69	33.41	27.34	19.84	29.48
b1733	chbG	chitin disaccharide deacetylase	2.128	1.08981	1.95e-09	7.33e-09	yes	up	mRNA	12.99	13.33	12.13	19.56	15.72	17.21	12.8167	17.4967
b1918	tcyL	cystine ABC transporter membrane subunit	2.212	1.14553	2.03e-09	7.65e-09	yes	up	mRNA	27.68	24.09	23.79	40.88	36.68	28.68	25.1867	35.4133
b2604	dgcN	diguanylate cyclase DgcN	0.364	-1.45616	2.55e-09	9.53e-09	yes	down	mRNA	8.5	8.4	8.7	1.62	1.99	2.42	8.53333	2.01
b1177	ycgJ	PF05666 family protein YcgJ	2.901	1.53642	2.61e-09	9.74e-09	yes	up	mRNA	13.44	12.25	11.46	20.05	21.79	24.52	12.3833	22.12
b2077	mdtD	putative multidrug efflux pump MdtD	2.358	1.23761	2.65e-09	9.88e-09	yes	up	mRNA	14.14	11.7	12.21	20.62	22.13	14.83	12.6833	19.1933
b2212	alkB	DNA oxidative demethylase	2.283	1.19067	2.84e-09	1.06e-08	yes	up	mRNA	13.12	14.84	11.15	20.61	17.62	18.86	13.0367	19.03
b0881	clpS	specificity factor for ClpA-ClpP chaperone-protease complex	3.14	1.65071	2.86e-09	1.07e-08	yes	up	mRNA	50.77	47.75	50.32	79.69	63.36	145.22	49.6133	96.09
b3240	aaeB	aromatic carboxylic acid efflux pump subunit AaeB	2.541	1.34515	2.89e-09	1.07e-08	yes	up	mRNA	2.07	2.2	2.54	4.39	3.21	3.64	2.27	3.74667
b2710	norV	anaerobic nitric oxide reductase flavorubredoxin	2.243	1.16526	3.14e-09	1.16e-08	yes	up	mRNA	5.37	6.92	5.96	10.24	8.04	8.31	6.08333	8.86333
b4452	gadY	-	0.073	-3.78518	3.15e-09	1.17e-08	yes	down	mRNA	708.43	554.3	843.19	7.25	6.02	41.29	701.973	18.1867
b1992	cobS	cobalamin 5'-phosphate synthase	2.496	1.31971	3.19e-09	1.18e-08	yes	up	mRNA	14.63	13.68	15.21	29.39	22.61	17.3	14.5067	23.1
b0030	rihC	ribonucleoside hydrolase RihC	3.106	1.63488	3.21e-09	1.18e-08	yes	up	mRNA	8.91	6.83	8.68	23.04	10.11	15.95	8.14	16.3667
b0041	fixA	putative electron transfer flavoprotein FixA	0.106	-3.24212	3.33e-09	1.23e-08	yes	down	mRNA	5.23	4.26	5.3	0.17	0.37	0.45	4.93	0.33
b0968	yccX	acylphosphatase	2.458	1.29755	3.39e-09	1.25e-08	yes	up	mRNA	16.02	17	19.32	27.84	28.81	23.22	17.4467	26.6233
b3412	bioH	pimeloyl-acyl carrier protein methyl ester esterase	2.254	1.17261	3.51e-09	1.29e-08	yes	up	mRNA	11.33	13.41	12.39	18.67	19.61	15.23	12.3767	17.8367
b1522	dgcF	putative diguanylate cyclase DgcF	2.043	1.03076	4.83e-09	1.77e-08	yes	up	mRNA	9.31	10.62	11.69	14.44	12.53	14.66	10.54	13.8767
b2953	yggU	conserved protein YggU	0.436	-1.1967	5.49e-09	2e-08	yes	down	mRNA	100.1	135.49	125.04	31.35	34.15	29.34	120.21	31.6133
b3082	higA	antitoxin/DNA-binding transcriptional repressor HigA	3.734	1.90058	6.21e-09	2.26e-08	yes	up	mRNA	9.98	6.75	5.84	17.28	12.6	22.83	7.52333	17.57
b4108	yjdM	conserved protein YjdM	0.138	-2.85282	7.85e-09	2.85e-08	yes	down	mRNA	15.09	20.41	21.88	1.68	0.74	2.54	19.1267	1.65333
b1810	yoaC	DUF1889 domain-containing protein YoaC	0.445	-1.16776	7.96e-09	2.88e-08	yes	down	mRNA	89.38	88.82	98.18	22.48	21.64	31.24	92.1267	25.12
b2174	lpxT	Kdo2-lipid A phosphotransferase	0.354	-1.49659	8.77e-09	3.17e-08	yes	down	mRNA	20.16	25.2	18	4.02	5.69	4.55	21.12	4.75333
b0730	mngR	DNA-binding transcriptional repressor MngR	2.023	1.01627	9.1e-09	3.29e-08	yes	up	mRNA	22.2	26.21	20.88	33.59	25.09	31.46	23.0967	30.0467
b4709	insA9	IS1 repressor TnpA	3.287	1.71677	1.01e-08	3.64e-08	yes	up	mRNA	40.91	61.22	38.66	137.3	89.68	57.94	46.93	94.9733
b1515	lsrD	Autoinducer-2 ABC transporter membrane subunit LsrD	3.489	1.80282	1.14e-08	4.11e-08	yes	up	mRNA	7.5	6.38	10.13	26.77	9.61	18.02	8.00333	18.1333
b2962	yggX	putative Fe(2(+))-trafficking protein	0.309	-1.69517	1.15e-08	4.14e-08	yes	down	mRNA	43.44	41.76	36.1	7.84	5.15	10.15	40.4333	7.71333
b2185	rplY	50S ribosomal subunit protein L25	0.197	-2.34065	2.37e-60	5.74e-59	yes	down	mRNA	1249.31	1397.05	1289.41	160.54	131.76	175.21	1311.92	155.837
b3091	uxaA	D-altronate dehydratase	2.07	1.04941	1.27e-08	4.55e-08	yes	up	mRNA	15.61	13.65	16.96	25.86	16	20.29	15.4067	20.7167
b0621	dcuC	anaerobic C4-dicarboxylate transporter DcuC	0.441	-1.18202	1.3e-08	4.64e-08	yes	down	mRNA	10.4	9.63	11.32	3.25	3.06	2.57	10.45	2.96
b0301	rclC	reactive chlorine species resistance protein C	4.217	2.07622	1.33e-08	4.76e-08	yes	up	mRNA	9.02	10.66	6.37	14.94	35.86	17.94	8.68333	22.9133
b0482	ybaP	TraB family protein YbaP	2.338	1.22518	1.35e-08	4.83e-08	yes	up	mRNA	22.6	21.53	25.57	40.17	38.41	25.05	23.2333	34.5433
b2916	argP	DNA-binding transcriptional dual regulator ArgP	2.094	1.06637	1.39e-08	4.96e-08	yes	up	mRNA	35.18	35.61	35.41	55.57	50.3	36.44	35.4	47.4367
b3480	nikE	Ni(2(+)) ABC transporter ATP binding subunit NikE	0.364	-1.45972	1.4e-08	5e-08	yes	down	mRNA	10.59	10.85	11.96	2.73	2.48	2.56	11.1333	2.59
b3661	nlpA	lipoprotein-28	2.574	1.36404	1.41e-08	5.02e-08	yes	up	mRNA	5.76	7.13	8.03	10.41	9.68	14.58	6.97333	11.5567
b1557	cspB	Qin prophage%3B cold shock-like protein CspB	4.277	2.09667	1.44e-08	5.1e-08	yes	up	mRNA	33.05	41.43	27.75	54.14	61.74	143.84	34.0767	86.5733
b3075	ebgR	DNA-binding transcriptional repressor EbgR	0.456	-1.13343	1.47e-08	5.21e-08	yes	down	mRNA	17.31	16.5	17.12	6.01	4.47	4.46	16.9767	4.98
b1217	chaB	putative cation transport regulator ChaB	2.276	1.18643	1.58e-08	5.57e-08	yes	up	mRNA	47.12	42.33	39.13	56.61	48.85	75.32	42.86	60.26
b3223	nanE	putative N-acetylmannosamine-6-phosphate epimerase	2.329	1.21969	1.65e-08	5.81e-08	yes	up	mRNA	11.03	11.73	10.21	18.25	12.49	18.67	10.99	16.47
b3241	aaeA	aromatic carboxylic acid efflux pump membrane fusion protein	3.051	1.60911	1.76e-08	6.15e-08	yes	up	mRNA	2.72	2.24	3.12	5.25	5.69	4.74	2.69333	5.22667
b3065	rpsU	30S ribosomal subunit protein S21	0.251	-1.99562	1.55e-54	3.14e-53	yes	down	mRNA	741.64	739.63	713.67	107.75	105.06	122.17	731.647	111.66
b3371	frlB	fructoselysine 6-phosphate deglycase	2.662	1.41227	1.99e-08	6.95e-08	yes	up	mRNA	5.48	4.4	4.53	10.64	7.16	6.91	4.80333	8.23667
b2028	ugd	UDP-glucose 6-dehydrogenase	0.346	-1.53084	2.09e-08	7.3e-08	yes	down	mRNA	17.42	18.25	16.07	2.7	3.03	5.95	17.2467	3.89333
b1627	rsxA	SoxR [2Fe-2S] reducing system protein RsxA	0.445	-1.16898	2.13e-08	7.41e-08	yes	down	mRNA	28.59	30.88	29.02	7.31	7.95	9.72	29.4967	8.32667
b2486	hyfF	hydrogenase 4 component F	3.272	1.7102	2.14e-08	7.44e-08	yes	up	mRNA	1.46	1.36	1.78	3.21	3.89	2.5	1.53333	3.2
b0358	yaiO	outer membrane protein YaiO	2.973	1.57216	2.19e-08	7.6e-08	yes	up	mRNA	3.47	3.59	3.66	7.35	5.22	7.98	3.57333	6.85
b0128	yadH	putative ABC transporter membrane subunit YadH	2.05	1.03568	2.26e-08	7.85e-08	yes	up	mRNA	37.75	38.01	41.53	59.59	54.36	39.67	39.0967	51.2067
b2707	srlR	DNA-binding transcriptional repressor SrlR	2.219	1.15009	2.35e-08	8.15e-08	yes	up	mRNA	23.08	22.94	23.25	41.42	22.75	35.06	23.09	33.0767
b4661	yfcU	putative outer membrane usher protein YfcU	2.073	1.052	2.36e-08	8.18e-08	yes	up	mRNA	2.69	2.86	3.02	4.28	3.67	3.59	2.85667	3.84667
b4742	ymjE	protein YmjE	4.103	2.03662	2.4e-08	8.29e-08	yes	up	mRNA	10.2	20.84	12.36	41.57	27.13	36.34	14.4667	35.0133
b4139	aspA	aspartate ammonia-lyase	0.389	-1.36089	2.5e-08	8.64e-08	yes	down	mRNA	2060.84	1854.73	2059.85	595.12	273.4	657.75	1991.81	508.757
b3766	ilvL	ilvXGMEDA operon leader peptide	11.994	3.5842	2.72e-08	9.39e-08	yes	up	mRNA	69.75	77.72	49.29	181.88	207.66	433.23	65.5867	274.257
b1068	yceM	putative oxidoreductase YceM	2.03	1.02163	2.8e-08	9.65e-08	yes	up	mRNA	44.84	39.11	41.19	63.1	57.27	42.33	41.7133	54.2333
b1100	ycfH	putative metal-dependent hydrolase YcfH	0.414	-1.27124	2.89e-08	9.94e-08	yes	down	mRNA	160.39	154.16	162.83	30.43	35.33	61.89	159.127	42.55
b3707	tnaC	tnaAB operon leader peptide	0.007	-7.17277	2.92e-08	1e-07	yes	down	mRNA	679.44	937.86	348.5	0	0	0	655.267	0
b4460	araH	arabinose ABC transporter membrane subunit	2.06	1.04268	2.99e-08	1.03e-07	yes	up	mRNA	12.87	11.73	14.18	20.45	13.29	17.89	12.9267	17.21
b2419	yfeK	protein YfeK	0.184	-2.43991	3.2e-08	1.1e-07	yes	down	mRNA	26.15	25.14	22.31	1.39	1.63	5.45	24.5333	2.82333
b2406	xapB	xanthosine:H(+) symporter XapB	2.38	1.2507	3.47e-08	1.18e-07	yes	up	mRNA	3.28	4.19	3.45	5.73	5.4	5.73	3.64	5.62
b1469	narU	nitrate/nitrite transporter NarU	0.448	-1.15693	3.62e-08	1.23e-07	yes	down	mRNA	12.45	9.85	14.25	3.39	3.1	4.12	12.1833	3.53667
b3872	yihL	putative transcriptional regulator YihL	4.147	2.05223	3.75e-08	1.27e-07	yes	up	mRNA	2.53	2.87	3.24	11.84	4.81	6.46	2.88	7.70333
b0992	yccM	putative 4Fe-4S membrane protein	3.051	1.60942	3.8e-08	1.29e-07	yes	up	mRNA	2.92	1.92	1.89	4.4	3.99	4.83	2.24333	4.40667
b2078	baeS	sensory histidine kinase BaeS	2.278	1.18799	3.88e-08	1.31e-07	yes	up	mRNA	8.26	9.12	8.75	13.82	14.71	9.73	8.71	12.7533
b3249	mreD	cell shape determining protein MreD	0.49	-1.02951	3.92e-08	1.33e-07	yes	down	mRNA	52.62	48.55	51.23	13.8	16.93	15.97	50.8	15.5667
b3615	waaH	UDP-glucuronate:LPS(HepIII) glycosyltransferase	0.463	-1.10988	3.92e-08	1.33e-07	yes	down	mRNA	21.94	21.68	17.19	5.35	6.23	6.57	20.27	6.05
b3664	adeQ	adenine transporter	3.776	1.91702	4.14e-08	1.4e-07	yes	up	mRNA	1.18	0.91	1.45	3.8	2.11	2.75	1.18	2.88667
b0229	lfhA	flagellar system protein%2C promoterless fragment	2.749	1.45895	4.54e-08	1.53e-07	yes	up	mRNA	1.72	1.39	1.5	2.77	2.39	3.06	1.53667	2.74
b0849	grxA	reduced glutaredoxin 1	47.415	5.56728	4.84e-08	1.63e-07	yes	up	mRNA	0	4.79	4.3	44.06	79.72	128.99	3.03	84.2567
b3058	folB	dihydroneopterin aldolase	0.39	-1.35824	5.05e-08	1.69e-07	yes	down	mRNA	28.77	27.33	26.58	5.8	6.3	8.12	27.56	6.74
b3836	tatA	twin arginine protein translocation system - TatA protein	0.411	-1.28427	5.47e-08	1.83e-07	yes	down	mRNA	599.32	611.56	583.94	118.61	111.2	208.49	598.273	146.1
b3484	yhhI	putative transposase	0.345	-1.53623	6.27e-08	2.09e-07	yes	down	mRNA	33.1	32.92	33.75	5.44	4.89	12.11	33.2567	7.48
b2398	yfeC	putative DNA-binding transcriptional regulator YfeC	2.394	1.25964	6.6e-08	2.2e-07	yes	up	mRNA	26.34	25.45	18.79	40.63	31.42	32.13	23.5267	34.7267
b4334	yjiL	putative ATPase%2C activator of (R)-hydroxyglutaryl-CoA dehdratase	0.353	-1.50287	6.61e-08	2.2e-07	yes	down	mRNA	16.85	13.03	18.15	4.52	2.26	4.16	16.01	3.64667
b2832	ygdQ	UPF0053 inner membrane protein YgdQ	2.307	1.20607	6.65e-08	2.21e-07	yes	up	mRNA	15.24	17.96	17.76	32.44	23.5	19.19	16.9867	25.0433
b4699	fnrS	-	0.215	-2.22087	7.5e-08	2.5e-07	yes	down	mRNA	607.67	462.19	499.47	25.52	42.97	67.85	523.11	45.4467
b0001	thrL	thr operon leader peptide	7.261	2.86011	7.55e-08	2.51e-07	yes	up	mRNA	0	0	0	1084.94	973.86	1849.47	0	1302.76
b1182	hlyE	hemolysin E	0.399	-1.32487	7.71e-08	2.55e-07	yes	down	mRNA	18.6	14.99	15.67	3.88	3.12	5.76	16.42	4.25333
b4416	rybA	-	2.766	1.46776	7.81e-08	2.58e-07	yes	up	mRNA	300.57	300.82	330.08	371.5	383.01	819.9	310.49	524.803
b3674	yidF	uncharacterized protein YidF	3.281	1.71429	8.62e-08	2.85e-07	yes	up	mRNA	8.41	7.99	7.57	16.17	10.11	23.75	7.99	16.6767
b1480	sra	30S ribosomal subunit protein S22	0.111	-3.16963	8.73e-08	2.88e-07	yes	down	mRNA	4559.4	4670.85	4485.63	171.85	146.81	494.84	4571.96	271.167
b4379	yjjW	putative glycyl-radical enzyme activating enzyme YjjW	0.339	-1.55867	9.15e-08	3.01e-07	yes	down	mRNA	8.13	8.44	9.68	2.44	1.57	1.73	8.75	1.91333
b1874	cutC	protein CutC	2.135	1.09434	9.8e-08	3.22e-07	yes	up	mRNA	133.56	138.06	139.23	134.71	179.2	246.9	136.95	186.937
b1973	zinT	metal-binding protein ZinT	2.831	1.50137	1.03e-07	3.37e-07	yes	up	mRNA	5.27	5.18	5.91	7.57	9.46	12.42	5.45333	9.81667
b3470	tusA	sulfur transfer protein TusA	0.424	-1.23918	1.13e-07	3.69e-07	yes	down	mRNA	92.18	117.2	112.72	32.37	27.39	21.01	107.367	26.9233
b3665	adeD	adenine deaminase	2.307	1.20613	1.15e-07	3.78e-07	yes	up	mRNA	6.23	5.67	5.55	11.79	6.37	8.13	5.81667	8.76333
b4712	agrA	-	2.645	1.40329	1.18e-07	3.86e-07	yes	up	mRNA	10.21	11.88	13.85	16.23	24.05	18.86	11.98	19.7133
b2310	argT	lysine/arginine/ornithine ABC transporter periplasmic binding protein	2.079	1.05609	1.19e-07	3.89e-07	yes	up	mRNA	69.55	67.8	69.22	105.36	60.4	112.21	68.8567	92.6567
b3374	frlD	fructoselysine 6-kinase	2.258	1.17514	1.2e-07	3.9e-07	yes	up	mRNA	6.7	7.05	7.92	10.86	10.98	9.33	7.22333	10.39
b0074	leuA	2-isopropylmalate synthase	2.522	1.33442	1.24e-07	4.02e-07	yes	up	mRNA	13.34	16.49	15.43	25.13	31.64	16.3	15.0867	24.3567
b2897	sdhE	FAD assembly factor	0.397	-1.33412	1.3e-07	4.21e-07	yes	down	mRNA	160.49	149.55	180.17	29.83	31.33	53.9	163.403	38.3533
b4606	ypfM	uncharacterized protein YpfM	8.889	3.15199	1.32e-07	4.27e-07	yes	up	mRNA	103.06	84.2	124.59	409.98	208.67	804.01	103.95	474.22
b3921	yiiR	DUF805 domain-containing protein YiiR	2.118	1.08303	1.46e-07	4.73e-07	yes	up	mRNA	21.1	18.17	23.73	30.66	27.61	24.78	21	27.6833
b4355	tsr	methyl-accepting chemotaxis protein Tsr	2.268	1.1812	1.53e-07	4.94e-07	yes	up	mRNA	2.5	3.38	3.42	4.53	4.03	5.17	3.1	4.57667
b0964	yccT	DUF2057 domain-containing protein YccT	2.402	1.26446	1.6e-07	5.15e-07	yes	up	mRNA	6.07	7.3	7.21	9.96	9.42	12.25	6.86	10.5433
b0788	ybhN	conserved inner membrane protein YbhN	2.169	1.11719	1.72e-07	5.52e-07	yes	up	mRNA	6.27	5.76	5.24	8.18	7.63	8.3	5.75667	8.03667
b2959	yggL	protein YggL	0.388	-1.36668	1.82e-07	5.83e-07	yes	down	mRNA	228.49	220.36	225.63	38.65	40.63	80.72	224.827	53.3333
b0072	leuC	3-isopropylmalate dehydratase subunit LeuC	2.045	1.03234	1.82e-07	5.83e-07	yes	up	mRNA	16.38	15.34	15.7	21.93	24.12	16.21	15.8067	20.7533
b1183	umuD	DNA polymerase V protein UmuD	3.393	1.76267	2.05e-07	6.53e-07	yes	up	mRNA	3.79	5.82	6.77	12.62	9.05	13.19	5.46	11.62
b4542	yohO	UPF0387 family protein YohO	2.356	1.23651	2.07e-07	6.58e-07	yes	up	mRNA	33.81	41.62	41.67	59.49	56.84	45.62	39.0333	53.9833
b2164	psuT	putative pseudouridine transporter	2.261	1.17695	2.14e-07	6.8e-07	yes	up	mRNA	3.49	3.85	3.47	5.23	4.66	5.97	3.60333	5.28667
b1517	lsrF	3-hydroxy-2%2C4-pentadione 5-phosphate thiolase	2.76	1.46462	2.17e-07	6.9e-07	yes	up	mRNA	15.44	16.21	20.33	40.2	16.04	36.98	17.3267	31.0733
b1988	nac	DNA-binding transcriptional dual regulator Nac	0.457	-1.12974	2.19e-07	6.95e-07	yes	down	mRNA	15.12	14.79	12.78	4.86	3.6	4.14	14.23	4.2
b1758	ynjF	putative phosphatidyl transferase%2C inner membrane protein	2.375	1.24774	2.36e-07	7.45e-07	yes	up	mRNA	7.07	6.25	9.05	10.58	10.92	12.16	7.45667	11.22
b4231	yjfF	galactofuranose ABC transporter putative membrane subunit YjtF	2.597	1.37702	2.76e-07	8.67e-07	yes	up	mRNA	5.52	5.18	6.27	12.07	5.8	10.8	5.65667	9.55667
b0589	fepG	ferric enterobactin ABC transporter membrane subunit FepG	3.707	1.89033	2.87e-07	9.02e-07	yes	up	mRNA	1.12	1.36	1.91	4.13	3.65	2.61	1.46333	3.46333
b4314	fimA	type 1 fimbriae major subunit	0.392	-1.35282	2.96e-07	9.3e-07	yes	down	mRNA	52.8	42.39	60.51	15.96	7.37	15.64	51.9	12.99
b4118	melR	DNA-binding transcriptional dual regulator MelR	2.376	1.2483	3.01e-07	9.42e-07	yes	up	mRNA	10.4	10.51	9.99	18.15	9.95	19.63	10.3	15.91
b2775	yqcE	putative transport protein YqcE	4.419	2.14378	3.07e-07	9.62e-07	yes	up	mRNA	0.96	0.91	0.71	3.47	1.41	2.61	0.86	2.49667
b2194	ccmH	holocytochrome c synthetase - thiol:disulfide oxidoreductase CcmH	0.485	-1.04427	3.16e-07	9.88e-07	yes	down	mRNA	21.93	18.9	21.07	7.58	6.64	5.01	20.6333	6.41
b2888	uacT	urate:H(+) symporter	0.181	-2.46198	3.25e-07	1.01e-06	yes	down	mRNA	1.81	2.38	2.27	0.28	0.22	0.26	2.15333	0.253333
b4196	ulaD	3-keto-L-gulonate-6-phosphate decarboxylase UlaD	2.705	1.43538	3.36e-07	1.05e-06	yes	up	mRNA	7.32	6	7.67	16.77	9.31	10.16	6.99667	12.08
b2660	lhgO	L-2-hydroxyglutarate oxidase	2.313	1.20996	3.49e-07	1.09e-06	yes	up	mRNA	78.25	66.27	75.1	156.55	67.52	107.35	73.2067	110.473
b1901	araF	arabinose ABC transporter periplasmic binding protein	2.361	1.2397	3.64e-07	1.13e-06	yes	up	mRNA	14.29	14.47	17.96	31.93	14.93	24.75	15.5733	23.87
b4756	yqiD	protein YqiD	0.139	-2.84947	3.79e-07	1.17e-06	yes	down	mRNA	64.32	60.38	80.62	8.78	3.24	3.39	68.44	5.13667
b1886	tar	methyl-accepting chemotaxis protein Tar	4.529	2.17912	4.07e-07	1.26e-06	yes	up	mRNA	0.49	0.42	0.4	1.5	0.99	1.35	0.436667	1.28
b4458	oxyS	-	382.69	8.58003	4.23e-07	1.3e-06	yes	up	mRNA	0	0	0	123.95	147.95	544.19	0	272.03
b0198	metI	L-methionine/D-methionine ABC transporter membrane subunit	2.017	1.01227	4.29e-07	1.32e-06	yes	up	mRNA	11.99	15.02	15.32	20.61	17.27	16.56	14.11	18.1467
b1630	rsxD	SoxR [2Fe-2S] reducing system protein RsxD	0.495	-1.01357	4.57e-07	1.4e-06	yes	down	mRNA	15.52	15.33	18.59	6.2	4.96	4.58	16.48	5.24667
b0232	yafN	antitoxin YafN	4.314	2.10919	4.7e-07	1.44e-06	yes	up	mRNA	13.93	7.69	14.6	21.12	20.68	52.46	12.0733	31.42
b0874	lysO	L-lysine exporter	0.426	-1.23206	4.81e-07	1.48e-06	yes	down	mRNA	11.07	10.79	11.36	3.66	2.86	2.55	11.0733	3.02333
b2099	yegU	putative ADP-ribosylglycohydrolase YegU	2.273	1.18435	4.88e-07	1.5e-06	yes	up	mRNA	5.13	5.16	5.33	8.83	7.74	6.2	5.20667	7.59
b0334	prpD	2-methylcitrate dehydratase	0.25	-1.99845	5.19e-07	1.59e-06	yes	down	mRNA	3.67	2.24	3.49	0.65	0.39	0.48	3.13333	0.506667
b4592	appX	small protein AppX	0.103	-3.27482	7.57e-07	2.3e-06	yes	down	mRNA	576.5	680.41	638.92	9.99	32.91	24.02	631.943	22.3067
b0591	entS	enterobactin exporter EntS	2.463	1.30017	7.95e-07	2.41e-06	yes	up	mRNA	2.89	3.93	2.93	5.45	5.78	4.28	3.25	5.17
b4181	yjfI	conserved protein YjfI	0.228	-2.13551	7.96e-07	2.42e-06	yes	down	mRNA	23.33	24.95	17.75	2.29	1.46	5.76	22.01	3.17
b2420	yfeS	conserved protein YfeS	0.406	-1.29876	8.31e-07	2.52e-06	yes	down	mRNA	18.73	15.93	15.05	3.34	3.82	5.82	16.57	4.32667
b4073	nrfD	putative menaquinol-cytochrome c reductase subunit NrfD	0.249	-2.00338	8.31e-07	2.52e-06	yes	down	mRNA	6.27	3.55	4.99	0.92	0.81	0.63	4.93667	0.786667
b3023	ygiV	DNA-binding transcriptional repressor YgiV	0.489	-1.03195	8.8e-07	2.66e-06	yes	down	mRNA	40.29	40.04	33.09	13.1	10.7	11.15	37.8067	11.65
b2711	norW	NADH:flavorubredoxin reductase	2.695	1.4304	9.06e-07	2.74e-06	yes	up	mRNA	2.94	3.26	1.97	5.53	3.7	5.17	2.72333	4.8
b1094	acpP	acyl carrier protein	0.477	-1.06773	9.53e-07	2.87e-06	yes	down	mRNA	2536.43	2530.8	2582.78	631.07	559.71	1064.58	2550	751.787
b3403	pck	phosphoenolpyruvate carboxykinase (ATP)	0.496	-1.01221	9.53e-07	2.87e-06	yes	down	mRNA	297.25	277.05	300.23	125.31	61.12	97.09	291.51	94.5067
b0043	fixC	putative oxidoreductase FixC	0.301	-1.7298	9.59e-07	2.89e-06	yes	down	mRNA	3.61	3.88	3.53	0.6	0.62	0.95	3.67333	0.723333
b1412	azoR	FMN dependent NADH:quinone oxidoreductase	2.824	1.49795	9.77e-07	2.94e-06	yes	up	mRNA	4.01	3.28	4.86	6.57	7.42	7.64	4.05	7.21
b0022	insA-1	IS1 protein InsA	2.715	1.44078	1.01e-06	3.04e-06	yes	up	mRNA	31.15	21.94	35.68	32.07	51.97	60.87	29.59	48.3033
b1894	insA-5	IS1 protein InsA	2.715	1.44078	1.01e-06	3.04e-06	yes	up	mRNA	31.15	21.94	35.68	32.07	51.97	60.87	29.59	48.3033
b2142	yohK	PF04712 family membrane protein YohK	2.058	1.04114	1.12e-06	3.35e-06	yes	up	mRNA	12.41	12	12.73	13.76	14.14	21.26	12.38	16.3867
b4189	bsmA	DUF1471 domain-containing putative lipoprotein BsmA	2.737	1.45271	1.32e-06	3.92e-06	yes	up	mRNA	114.3	99.39	119.7	216.24	88.39	265.62	111.13	190.083
b4061	pdeC	c-di-GMP phosphodiesterase PdeC	2.387	1.25502	1.41e-06	4.18e-06	yes	up	mRNA	3.61	4.34	3.59	5.04	4.58	8.44	3.84667	6.02
b1060	bssS	regulator of biofilm formation	2.506	1.32523	1.51e-06	4.45e-06	yes	up	mRNA	1044.8	1004.75	986.52	1308.18	929.6	2408.36	1012.02	1548.71
b3646	yicG	conserved inner membrane protein YicG	0.412	-1.28016	1.52e-06	4.49e-06	yes	down	mRNA	18.11	22.31	21.3	4.61	6.85	4.5	20.5733	5.32
b0848	ybjM	putative inner membrane protein	3.57	1.836	1.56e-06	4.58e-06	yes	up	mRNA	4.5	4.09	6.84	8.49	12.29	12.87	5.14333	11.2167
b4042	dgkA	diacylglycerol kinase	2.093	1.06564	1.64e-06	4.83e-06	yes	up	mRNA	11.88	16.29	16.4	21.15	17.66	20.05	14.8567	19.62
b2883	guaD	guanine deaminase	0.446	-1.16506	1.93e-06	5.65e-06	yes	down	mRNA	7.6	6.8	6.41	1.9	1.76	2.37	6.93667	2.01
b0163	yaeH	DUF3461 domain-containing protein YaeH	0.469	-1.09356	2.01e-06	5.85e-06	yes	down	mRNA	235.39	230.87	235.07	55.11	51.74	100.38	233.777	69.0767
b0961	yccF	conserved inner membrane protein YccF	0.435	-1.20049	2.04e-06	5.94e-06	yes	down	mRNA	22.5	21.37	23.19	5.67	6.02	6.57	22.3533	6.08667
b4071	nrfB	periplasmic nitrite reductase penta-heme c-type cytochrome	0.218	-2.19549	2.36e-06	6.85e-06	yes	down	mRNA	6.68	6.23	8.41	1.39	1	0.53	7.10667	0.973333
b0153	fhuB	iron(III) hydroxamate ABC transporter membrane subunit	2.111	1.07763	2.62e-06	7.56e-06	yes	up	mRNA	3.56	3.33	4.64	6.08	5.42	4.17	3.84333	5.22333
b4366	bglJ	DNA-binding transcriptional regulator BglJ	8.103	3.01844	2.69e-06	7.75e-06	yes	up	mRNA	0.38	0.22	0.76	1.7	2.55	2.64	0.453333	2.29667
b0596	entA	2%2C3-dihydro-2%2C3-dihydroxybenzoate dehydrogenase	2.591	1.37363	2.71e-06	7.79e-06	yes	up	mRNA	3.51	5.01	4.73	5.74	7.95	8.24	4.41667	7.31
b4512	ybdD	conserved protein YbdD	2.229	1.15646	2.72e-06	7.82e-06	yes	up	mRNA	48.66	45.53	44.59	65.7	40.57	89.25	46.26	65.1733
b1257	yciE	DUF892 domain-containing protein YciE	0.153	-2.71005	3.16e-06	9.05e-06	yes	down	mRNA	111.86	101.84	126.36	6.59	5.56	20.95	113.353	11.0333
b1639	mliC	inhibitor of c-type lysozyme%2C putative lipoprotein	0.397	-1.33374	3.16e-06	9.05e-06	yes	down	mRNA	53.62	78.17	57.42	13.78	11.12	21.39	63.07	15.43
b4364	yjjP	putative succinate exporter YjjP	0.482	-1.05241	3.18e-06	9.1e-06	yes	down	mRNA	17.53	17.04	14.06	4.84	4.95	5.22	16.21	5.00333
b0073	leuB	3-isopropylmalate dehydrogenase	2.126	1.08806	4.17e-06	1.19e-05	yes	up	mRNA	15.53	14.17	17.43	22.82	26.1	14.93	15.71	21.2833
b1026	insF-4	IS3 element protein InsF	3.181	1.66929	4.53e-06	1.28e-05	yes	up	mRNA	1.73	1.62	1.29	3.09	3.27	3.02	1.54667	3.12667
b0541	insF-3	DLP12 prophage%3B IS3 element protein InsF	3.181	1.66929	4.53e-06	1.28e-05	yes	up	mRNA	1.73	1.62	1.29	3.09	3.27	3.02	1.54667	3.12667
b2089	insF-5	IS3 element protein InsF	3.181	1.66929	4.53e-06	1.28e-05	yes	up	mRNA	1.73	1.62	1.29	3.09	3.27	3.02	1.54667	3.12667
b0372	insF-2	IS3 element protein InsF	3.181	1.66929	4.53e-06	1.28e-05	yes	up	mRNA	1.73	1.62	1.29	3.09	3.27	3.02	1.54667	3.12667
b0299	insF-1	IS3 element protein InsF	3.181	1.66929	4.53e-06	1.28e-05	yes	up	mRNA	1.73	1.62	1.29	3.09	3.27	3.02	1.54667	3.12667
b0275	insA-3	IS1 protein InsA	2.445	1.2898	4.88e-06	1.37e-05	yes	up	mRNA	64.28	60.46	46.83	91.27	50	116.41	57.19	85.8933
b0066	thiQ	thiamine ABC transporter ATP binding subunit	0.415	-1.26955	4.94e-06	1.39e-05	yes	down	mRNA	12.33	14.47	12.62	2.88	2.96	4.67	13.14	3.50333
b3136	agaS	putative galactosamine-6-phosphate deaminase/isomerase	4.94	2.30457	4.99e-06	1.4e-05	yes	up	mRNA	0.54	0.34	0.6	1.68	1.81	1.13	0.493333	1.54
b0036	caiD	crotonobetainyl-CoA hydratase	0.157	-2.66749	5.28e-06	1.48e-05	yes	down	mRNA	4.25	2.62	3.7	0.25	0.22	0.62	3.52333	0.363333
b2146	preT	NAD-dependent dihydropyrimidine dehydrogenase subunit PreT	0.413	-1.27516	5.33e-06	1.49e-05	yes	down	mRNA	46.5	36.75	41.19	15.43	5.57	12.68	41.48	11.2267
b2944	yggI	conserved protein YggI	2.597	1.37699	5.45e-06	1.52e-05	yes	up	mRNA	5.87	8.16	9.9	13.6	15.17	10.07	7.97667	12.9467
b2723	hycC	formate hydrogenlyase subunit HycC	2.564	1.35821	5.55e-06	1.55e-05	yes	up	mRNA	1.16	1.23	1.55	2.33	2.37	1.8	1.31333	2.16667
b1504	ydeS	putative fimbrial protein YdeS	0.201	-2.31824	6.08e-06	1.69e-05	yes	down	mRNA	7.14	8.05	7.26	1.1	0.24	1.59	7.48333	0.976667
b0941	elfG	putative fimbrial-like adhesin protein	2.613	1.38549	6.13e-06	1.7e-05	yes	up	mRNA	1.76	2.36	1.82	3.38	3.24	3.43	1.98	3.35
b1372	stfR	Rac prophage%3B putative membrane protein	2.592	1.37417	6.61e-06	1.83e-05	yes	up	mRNA	0.86	0.52	0.62	1.09	1.18	1.07	0.666667	1.11333
b2661	gabD	NADP(+)-dependent succinate-semialdehyde dehydrogenase	2.033	1.02391	6.87e-06	1.9e-05	yes	up	mRNA	74.42	64.26	70.38	120.15	54.79	103.19	69.6867	92.71
b3507	dctR	putative DNA-binding transcriptional regulator DctR	0.227	-2.13803	7.42e-06	2.04e-05	yes	down	mRNA	7.49	7.86	5.71	1.08	0.59	1.41	7.02	1.02667
b0360	insC-1	IS2 element protein InsA	2.104	1.07329	8.16e-06	2.24e-05	yes	up	mRNA	25.91	28.1	17.65	29.51	31.56	32.27	23.8867	31.1133
b1403	insC-2	IS2 insertion element repressor InsA	2.104	1.07329	8.16e-06	2.24e-05	yes	up	mRNA	25.91	28.1	17.65	29.51	31.56	32.27	23.8867	31.1133
b1997	insC-3	CP4-44 prophage%3B IS2 insertion element repressor InsA	2.104	1.07329	8.16e-06	2.24e-05	yes	up	mRNA	25.91	28.1	17.65	29.51	31.56	32.27	23.8867	31.1133
b3044	insC-5	IS2 insertion element repressor InsA	2.104	1.07329	8.16e-06	2.24e-05	yes	up	mRNA	25.91	28.1	17.65	29.51	31.56	32.27	23.8867	31.1133
b4272	insC-6	KpLE2 phage-like element%3B IS2 insertion element repressor InsA	2.104	1.07329	8.16e-06	2.24e-05	yes	up	mRNA	25.91	28.1	17.65	29.51	31.56	32.27	23.8867	31.1133
b0385	dgcC	diguanylate cyclase DgcC	2.481	1.31071	8.28e-06	2.27e-05	yes	up	mRNA	2.02	2.67	1.94	3.88	3.14	3.68	2.21	3.56667
b4459	ryjA	-	2.016	1.01183	8.33e-06	2.28e-05	yes	up	mRNA	1282.39	1256.46	1321.33	1054.34	1009.08	1567.01	1286.73	1210.14
b4743	ynaL	protein YnaL	0.328	-1.6065	8.4e-06	2.3e-05	yes	down	mRNA	83.2	61.99	71.78	11.48	13	14.68	72.3233	13.0533
b2091	gatD	galactitol-1-phosphate 5-dehydrogenase	3.956	1.9841	8.96e-06	2.45e-05	yes	up	mRNA	0.61	0.64	0.9	1.66	1.83	1.96	0.716667	1.81667
b1229	tpr	protamine-like protein	0.304	-1.71942	9.12e-06	2.49e-05	yes	down	mRNA	24.54	27.03	28.2	3.33	3.8	7.63	26.59	4.92
b3451	ugpE	sn-glycerol 3-phosphate ABC transporter membrane subunit UgpE	2.077	1.05441	1e-05	2.72e-05	yes	up	mRNA	10.85	9.89	9.34	16.88	9.09	14.49	10.0267	13.4867
b3503	arsC	arsenate reductase	2.345	1.22964	1.05e-05	2.86e-05	yes	up	mRNA	15.47	17.17	17.21	21.46	32.37	18.45	16.6167	24.0933
b0784	moaD	molybdopterin synthase sulfur carrier subunit	2.106	1.07465	1.42e-05	3.83e-05	yes	up	mRNA	45.63	36.11	39.54	43.59	50.94	54.26	40.4267	49.5967
b1156	tfaE	e14 prophage%3B putative tail fiber assembly protein TfaE	3.058	1.61271	1.56e-05	4.19e-05	yes	up	mRNA	3.59	2.04	2.68	5.58	5.98	4.42	2.77	5.32667
b1786	dgcJ	putative diguanylate cyclase DgcJ	0.495	-1.01435	1.58e-05	4.25e-05	yes	down	mRNA	12.88	14.88	17.36	3.71	4.14	6.67	15.04	4.84
b4598	yncL	uncharacterized protein YncL	0.375	-1.41463	1.67e-05	4.47e-05	yes	down	mRNA	46.65	43.41	38.03	7.27	6.59	16	42.6967	9.95333
b1969	hprR	DNA-binding transcriptional dual regulator HprR	2.898	1.53493	1.78e-05	4.76e-05	yes	up	mRNA	5.45	3.97	6.06	8.28	5.7	14.82	5.16	9.6
b1760	ynjH	DUF1496 domain-containing protein YnjH	3.533	1.8208	1.8e-05	4.81e-05	yes	up	mRNA	8.26	3.77	9.25	16.53	13.72	14.14	7.09333	14.7967
b2122	yehQ	SWIM zinc finger domains-containing protein YehQ	2.578	1.36646	1.9e-05	5.07e-05	yes	up	mRNA	1.23	1.28	1.18	1.5	2.4	2.25	1.23	2.05
b2728	hypC	hydrogenase 3 maturation protein HypC	0.333	-1.58731	1.92e-05	5.13e-05	yes	down	mRNA	39.66	31.54	33.2	10.74	5.78	4.44	34.8	6.98667
b1881	cheZ	chemotaxis protein CheZ	2.046	1.03246	1.93e-05	5.15e-05	yes	up	mRNA	9.03	9.2	9.25	13.94	12.3	9.43	9.16	11.89
b2325	yfcL	protein YfcL	0.473	-1.07969	2.01e-05	5.35e-05	yes	down	mRNA	25.84	28.98	26.14	9.23	7.79	6.87	26.9867	7.96333
b1581	rspA	mandelate racemase/muconate lactonizing enzyme family protein RspA	2.907	1.53965	2.02e-05	5.37e-05	yes	up	mRNA	1.14	1.34	1.26	3.03	2.15	1.86	1.24667	2.34667
b0460	hha	hemolysin expression modulating protein	0.462	-1.11424	2.06e-05	5.46e-05	yes	down	mRNA	274.76	271.47	232.68	60.65	49.41	103	259.637	71.02
b1983	yeeN	putative transcriptional regulator YeeN	0.17	-2.55764	2.14e-05	5.67e-05	yes	down	mRNA	60.5	58.46	65.92	3.25	3.94	13.09	61.6267	6.76
b0316	yahB	putative LysR-type DNA-binding transcriptional regulator YahB	2.17	1.11755	2.19e-05	5.81e-05	yes	up	mRNA	4.74	4.54	3.17	6.2	5.42	5.82	4.15	5.81333
b0900	ycaN	putative LysR-type transcriptional regulator YcaN	2.754	1.46137	2.2e-05	5.83e-05	yes	up	mRNA	2.31	1.81	2.12	2.99	3.19	4.89	2.08	3.69
b3051	yqiK	protein YqiK	0.459	-1.12275	2.2e-05	5.83e-05	yes	down	mRNA	4.76	4.35	4.25	1.43	1.42	1.09	4.45333	1.31333
b1759	nudG	5-hydroxy-CTP diphosphatase	2.731	1.44925	2.36e-05	6.24e-05	yes	up	mRNA	4.8	5.75	2.83	7.58	7.89	7.77	4.46	7.74667
b2605	yfiB	lipoprotein YfiB	0.224	-2.15803	2.65e-05	6.97e-05	yes	down	mRNA	9.19	11.32	8.74	2.42	0.27	1.57	9.75	1.42
b1160	iraM	anti-adaptor protein IraM%2C inhibitor of sigma(S) proteolysis	0.18	-2.47621	2.72e-05	7.15e-05	yes	down	mRNA	11.41	14.1	14.02	0.6	0.78	2.99	13.1767	1.45667
b1516	lsrB	Autoinducer-2 ABC transporter periplasmic binding protein	2.173	1.11983	2.77e-05	7.29e-05	yes	up	mRNA	18.15	15.37	21.65	32.48	14.26	31.26	18.39	26
b1742	ves	HutD family protein Ves	2.423	1.27658	2.97e-05	7.77e-05	yes	up	mRNA	5.26	5.97	4.11	9.52	7.3	6.87	5.11333	7.89667
b4439	micF	-	11.296	3.49773	3.11e-05	8.13e-05	yes	up	mRNA	21.81	97.43	0	199.48	189.88	100.75	39.7467	163.37
b0532	sfmD	putative fimbrial usher protein SfmD	2.413	1.27111	3.22e-05	8.38e-05	yes	up	mRNA	0.88	1.09	0.87	1.14	1.62	1.7	0.946667	1.48667
b0520	ylbF	DUF2877 domain-containing protein YlbF	2.687	1.42602	3.23e-05	8.4e-05	yes	up	mRNA	2.03	1.98	2.42	4.28	3.64	3.11	2.14333	3.67667
b0034	caiF	DNA-binding transcriptional activator CaiF	0.273	-1.87428	3.5e-05	9.06e-05	yes	down	mRNA	12.78	13.97	14.88	3.19	0.75	3.27	13.8767	2.40333
b2202	napC	periplasmic nitrate reductase cytochrome c protein	0.436	-1.19863	3.59e-05	9.28e-05	yes	down	mRNA	18.12	19.11	21.71	3.49	5.12	7.7	19.6467	5.43667
b3561	wecH	O-acetyltransferase WecH	2.461	1.2991	3.65e-05	9.42e-05	yes	up	mRNA	1.99	2.51	2.14	3.68	2.76	4.2	2.21333	3.54667
b0352	mhpE	4-hydroxy-2-oxovalerate aldolase	2.22	1.15049	3.84e-05	9.89e-05	yes	up	mRNA	3.4	3.4	2.87	4.75	5.22	3.78	3.22333	4.58333
b4433	sdsR	-	2.231	1.15785	3.92e-05	0.000100688	yes	up	mRNA	100.3	146.5	94.98	120.92	124.37	138.85	113.927	128.047
b4106	phnC	phosphonate ABC transporter ATP binding subunit	0.176	-2.50959	4.02e-05	0.000103193	yes	down	mRNA	2.54	8.55	3.05	0.66	0.58	0.35	4.71333	0.53
b3539	yhjV	putative transporter YhjV	0.437	-1.19512	4.13e-05	0.000105878	yes	down	mRNA	5.82	7.45	6.62	1.41	1.58	2.68	6.63	1.89
b0702	ybfB	uncharacterized protein YbfB	0.161	-2.63092	4.48e-05	0.00011433	yes	down	mRNA	10.37	4.31	6.94	0.74	0.33	1.15	7.20667	0.74
b1475	fdnH	formate dehydrogenase N subunit beta	0.466	-1.10014	4.88e-05	0.000124354	yes	down	mRNA	11.3	9.84	9.95	2.73	3.87	2.6	10.3633	3.06667
b2236	yfaE	ferredoxin-like diferric-tyrosyl radical cofactor maintenance protein YfaE	0.46	-1.12184	4.89e-05	0.000124566	yes	down	mRNA	69.53	65.49	52.87	20.44	17.41	13.33	62.63	17.06
b0241	phoE	outer membrane porin PhoE	0.117	-3.09391	5.45e-05	0.000138113	yes	down	mRNA	1.41	1.64	1.48	0.12	0.1	0.12	1.51	0.113333
b0373	insE-2	IS3 element protein InsE	0.017	-5.87299	5.45e-05	0.00013813	yes	down	mRNA	4.52	1.69	8.82	0	0	0	5.01	0
b0331	prpB	2-methylisocitrate lyase	0.34	-1.55444	5.89e-05	0.000148638	yes	down	mRNA	6.38	4.11	4.8	1.28	1.26	0.76	5.09667	1.1
b2847	yqeI	putative transcriptional regulator YqeI	5.623	2.49133	6.7e-05	0.000168116	yes	up	mRNA	0.31	0.7	0.61	1.76	0.99	3.23	0.54	1.99333
b4326	iraD	anti-adaptor protein IraD%2C inhibitor of sigma(S) proteolysis	0.269	-1.89209	7.04e-05	0.000176524	yes	down	mRNA	10.13	9.35	10.6	1.72	0.95	2.43	10.0267	1.7
b3906	rhaR	DNA-binding transcriptional activator RhaR	3.171	1.66501	7.21e-05	0.000179978	yes	up	mRNA	1.35	2.22	1.44	3.77	2	4.66	1.67	3.47667
b0618	citC	citrate lyase synthetase	0.151	-2.72512	7.21e-05	0.000179978	yes	down	mRNA	2.08	1.83	1.92	0	0.36	0.19	1.94333	0.183333
b1502	ydeQ	putative fimbrial adhesin protein YdeQ	0.247	-2.01803	7.33e-05	0.000182585	yes	down	mRNA	2.21	3	3.77	0.62	0.3	0.51	2.99333	0.476667
b0341	cynX	cyanate transporter	2.891	1.53139	7.8e-05	0.000193643	yes	up	mRNA	1.34	1.14	2	3.57	2.88	1.8	1.49333	2.75
b1503	ydeR	putative fimbrial protein YdeR	0.131	-2.93414	8.05e-05	0.00019924	yes	down	mRNA	3.46	4.09	6.49	0	0.65	0.46	4.68	0.37
b0042	fixB	putative electron transfer flavoprotein FixB	0.287	-1.80055	8.35e-05	0.000206164	yes	down	mRNA	3.07	2.97	3.13	0.53	0.71	0.43	3.05667	0.556667
b4337	mdtM	multidrug efflux pump/bile salt:H(+) antiporter/Na(+):H(+) antiporter/K(+):H(+) antiporter	0.476	-1.07209	8.56e-05	0.00021107	yes	down	mRNA	4.63	6.39	5.17	2.02	1.47	1.52	5.39667	1.67
b2482	hyfB	hydrogenase 4 component B	2.983	1.57677	8.93e-05	0.000219702	yes	up	mRNA	0.68	0.34	0.61	0.99	1.03	1.1	0.543333	1.04
b1972	msrQ	periplasmic protein-L-methionine sulfoxide reductase heme binding subunit	2.658	1.4106	9.09e-05	0.000223481	yes	up	mRNA	3.47	2.5	2.91	4.36	3.93	6.79	2.96	5.02667
b2598	pheL	phe operon leader peptide	22.119	4.46721	9.77e-05	0.000239591	yes	up	mRNA	2.81	4.89	0	7.28	21.8	52.97	2.56667	27.35
b3481	nikR	DNA-binding transcriptional repressor NikR	0.487	-1.03653	9.88e-05	0.00024186	yes	down	mRNA	28.45	26.5	21.63	8.36	7.35	7.54	25.5267	7.75
b2250	yfaZ	putative porin YfaZ	0.45	-1.15082	0.000105653	0.000257894	yes	down	mRNA	12.45	12.8	14.94	3.88	4.36	3.08	13.3967	3.77333
b4544	arnE	undecaprenyl-phosphate-alpha-L-Ara4N flippase - ArnE subunit	2.702	1.4339	0.000106133	0.000258759	yes	up	mRNA	8.1	6.28	5.1	11.19	10.55	10.43	6.49333	10.7233
b4183	yjfK	conserved protein YjfK	0.259	-1.95154	0.000110546	0.00026872	yes	down	mRNA	5.31	4.97	5.15	0.31	0.73	1.53	5.14333	0.856667
b0347	mhpA	putative 3-(3-hydroxyphenyl)propanoate/3-hydroxycinnamate hydroxylase	2.755	1.46225	0.000120017	0.000290714	yes	up	mRNA	0.8	0.68	1.28	1.36	1.94	1.54	0.92	1.61333
b0600	ybdL	methionine-oxo-acid transaminase%2C PLP-dependent	2.336	1.22406	0.000123964	0.00029992	yes	up	mRNA	2.3	2.12	2.35	2.93	4.32	2.81	2.25667	3.35333
b2546	yphD	putative ABC transporter membrane subunit YphD	2.624	1.39153	0.000128115	0.000309418	yes	up	mRNA	1.99	1.22	2.76	3.92	3.24	2.79	1.99	3.31667
b1022	pgaC	poly-N-acetyl-D-glucosamine synthase subunit PgaC	5.038	2.33288	0.000134527	0.000324521	yes	up	mRNA	0.11	0.39	0.28	0.81	0.75	1.06	0.26	0.873333
b1015	putP	proline:Na(+) symporter	2.074	1.05272	0.000145301	0.00034844	yes	up	mRNA	19.79	22.08	24.64	38.08	14.94	37.58	22.17	30.2
b1595	ynfL	putative DNA-binding transcriptional regulator	2.31	1.20764	0.000145374	0.00034844	yes	up	mRNA	3.9	2.83	3.22	5.92	5.4	3.33	3.31667	4.88333
b0075	leuL	leu operon leader peptide	8.741	3.12777	0.000156381	0.000373298	yes	up	mRNA	15.69	41.9	29.6	102.83	72.12	108.96	29.0633	94.6367
b1673	ydhV	putative oxidoreductase	0.463	-1.11091	0.00016823	0.000400423	yes	down	mRNA	2.34	2.34	2.87	0.68	0.72	0.88	2.51667	0.76
b4230	ytfT	galactofuranose ABC transporter putative membrane subunit YtfT	2.367	1.24289	0.000171225	0.000406845	yes	up	mRNA	6.83	4.57	5.64	12.97	4.67	8.6	5.68	8.74667
b1459	yncI	putative transposase YncI	0.155	-2.69289	0.00017696	0.000419745	yes	down	mRNA	1.94	2.35	2.15	0.12	0	0.56	2.14667	0.226667
b1460	ydcC	H repeat-associated putative transposase YdcC	0.407	-1.29618	0.000178994	0.000424325	yes	down	mRNA	5.95	4.04	4.1	1.17	0.9	1.65	4.69667	1.24
b3909	kdgT	2-dehydro-3-deoxy-D-gluconate:H(+) symporter	2.158	1.10946	0.000180394	0.000426659	yes	up	mRNA	2.15	3.39	4.04	5.04	3.82	4.49	3.19333	4.45
b4313	fimE	regulator for fimA	2.291	1.19608	0.00018378	0.000434168	yes	up	mRNA	6.22	4.65	4.22	6.36	6.13	9.53	5.03	7.34
b3063	ttdT	L-tartrate:succinate antiporter	2.944	1.55781	0.000208772	0.000490954	yes	up	mRNA	0.72	0.61	0.92	1.85	1.35	1.04	0.75	1.41333
b4126	yjdI	PF06902 family protein YjdI	0.398	-1.3285	0.000221751	0.000519991	yes	down	mRNA	39.19	41.32	43.81	6.67	10.17	11.7	41.44	9.51333
b3555	yiaG	putative DNA-binding transcriptional regulator YiaG	0.293	-1.76877	0.000249858	0.000583901	yes	down	mRNA	716.37	700.16	779.64	86.48	84.07	233.97	732.057	134.84
b3441	yhhY	N-acetyltransferase YhhY	2.008	1.00597	0.000251766	0.000587359	yes	up	mRNA	10.44	10.09	8.37	12.87	13.65	9.84	9.63333	12.12
b2096	gatY	tagatose-1%2C6-bisphosphate aldolase 2 subunit GatY	3.934	1.97586	0.000253754	0.000591087	yes	up	mRNA	0.91	0.77	0.81	3.35	0.94	2.12	0.83	2.13667
b1895	uspC	universal stress protein C	2.426	1.27863	0.0002541	0.000591462	yes	up	mRNA	11.99	10	10.92	13.16	10.75	26.17	10.97	16.6933
b4660	yhiL	putative uncharacterized protein YhiL	0.203	-2.30214	0.00026302	0.000611533	yes	down	mRNA	1.71	1.22	1.19	0.04	0.13	0.39	1.37333	0.186667
b1523	yneG	conserved protein YneG	2.407	1.26752	0.000264982	0.000615746	yes	up	mRNA	5.54	9.17	10.66	14.67	9.82	13.37	8.45667	12.62
b4072	nrfC	putative menaquinol-cytochrome c reductase 4Fe-4S subunit	0.3	-1.73739	0.000273808	0.000635178	yes	down	mRNA	5.84	3.75	3.87	0.71	0.8	1.07	4.48667	0.86
b2663	gabP	4-aminobutyrate:H(+) symporter	2.009	1.00628	0.000280392	0.000649353	yes	up	mRNA	13.87	12.24	13.22	22.22	8.68	21.04	13.11	17.3133
b0681	chiP	chitobiose outer membrane channel	2.5	1.32174	0.00028626	0.000661825	yes	up	mRNA	0.86	1.18	0.96	1.51	1.56	1.81	1	1.62667
b2092	gatC	galactitol-specific PTS enzyme IIC component	2.3	1.20169	0.000292381	0.000675218	yes	up	mRNA	1.39	1.42	1.66	2.36	1.58	2.77	1.49	2.23667
b3579	yiaO	2%2C3-diketo-L-gulonate:Na(+) symporter - periplasmic binding protein	0.298	-1.74568	0.000297963	0.000686952	yes	down	mRNA	2.58	2.12	2.72	0.44	0.5	0.47	2.47333	0.47
b1164	ycgZ	putative two-component system connector protein YcgZ	7.654	2.93618	0.000301949	0.000693809	yes	up	mRNA	12.06	17.43	18.56	31.69	30.5	147.81	16.0167	70
b4425	rttR	-	0.026	-5.26258	0.000311885	0.000715439	yes	down	mRNA	15.35	19.36	13.19	0	0	0	15.9667	0
b2706	gutM	DNA-binding transcriptional activator GutM	3.407	1.76852	0.000323498	0.000740428	yes	up	mRNA	5.22	4.17	3.88	15.91	4.8	7.57	4.42333	9.42667
b4511	ybdZ	enterobactin biosynthesis protein YbdZ	6.182	2.62805	0.000323757	0.000740608	yes	up	mRNA	1.83	3.13	2.69	12.64	8.67	6.27	2.55	9.19333
b2305	rpnB	recombination-promoting nuclease RpnB	3.795	1.92414	0.000329087	0.000751547	yes	up	mRNA	1.64	1.08	0.45	1.92	1.7	4.25	1.05667	2.62333
b0574	cusB	copper/silver export system membrane fusion protein	3.336	1.73825	0.000332645	0.000759251	yes	up	mRNA	0.44	0.53	0.69	1.43	1.09	1.05	0.553333	1.19
b1544	ydfK	Qin prophage%3B cold shock protein YdfK	0.172	-2.54297	0.000337696	0.000769499	yes	down	mRNA	16.31	17.3	15.3	0.57	0.75	3.27	16.3033	1.53
b2095	gatZ	tagatose-1%2C6-bisphosphate aldolase 2 subunit GatZ	3.58	1.83977	0.000351498	0.000797413	yes	up	mRNA	0.96	1.18	0.36	3.11	1.13	1.67	0.833333	1.97
b3335	gspO	Type II secretion system prepilin peptidase	2.175	1.12126	0.000373841	0.000845305	yes	up	mRNA	4.87	3.27	3.95	5.79	6.08	4.74	4.03	5.53667
b0353	mhpT	3-hydroxyphenylpropionate/3-hydroxycinnamate:H(+) symporter	2.094	1.06627	0.00037452	0.000846374	yes	up	mRNA	1.67	2.58	2.96	3.6	3.18	2.97	2.40333	3.25
b1599	mdtI	multidrug/spermidine efflux pump membrane subunit MdtI	0.366	-1.44966	0.000381884	0.000861122	yes	down	mRNA	16.74	19.79	20.72	6.07	2.03	4.93	19.0833	4.34333
b3954	yijO	putative DNA-binding transcriptional regulator YijO	2.057	1.04028	0.00039015	0.000878799	yes	up	mRNA	5.87	6.46	4.4	9.17	7.63	5.28	5.57667	7.36
b4570	lomR	Rac prophage%3B protein LomR_1	5.856	2.54987	0.000413836	0.000929324	yes	up	mRNA	3.05	1.75	4.99	13.96	12.11	6.19	3.26333	10.7533
b0368	tauD	taurine dioxygenase	2.005	1.0033	0.000414148	0.000929324	yes	up	mRNA	3.56	3.27	3.92	4.66	4.91	4.16	3.58333	4.57667
b1643	ydhI	DUF1656 domain-containing protein YdhI	2.851	1.51156	0.000414163	0.000929324	yes	up	mRNA	6.03	15.49	15.59	18.35	18.88	24.46	12.37	20.5633
b4536	yobH	protein YobH	0.123	-3.02507	0.000426222	0.000953782	yes	down	mRNA	9.51	15.04	10.82	0.54	0.94	1.04	11.79	0.84
b2269	elaD	protease ElaD	0.193	-2.37312	0.000429494	0.000960058	yes	down	mRNA	2.35	1.02	1.39	0.1	0.13	0.37	1.58667	0.2
b1597	asr	acid shock protein	0.292	-1.77486	0.0004387	0.00097798	yes	down	mRNA	13.33	12.48	14.47	3.91	2	1.3	13.4267	2.40333
b4740	ymgM	protein YmgM	3.614	1.85379	0.00045163	0.00100571	yes	up	mRNA	14.27	5.66	6.46	19.72	14.36	19.1	8.79667	17.7267
b3862	yihG	putative acyltransferase YihG	0.382	-1.38918	0.000453383	0.00100853	yes	down	mRNA	3.36	3.96	3.43	0.74	0.89	1.01	3.58333	0.88
b0293	ecpA	common pilus major subunit	0.354	-1.49641	0.000469718	0.00104148	yes	down	mRNA	7.13	5.27	8.46	1.08	2.12	1.39	6.95333	1.53
b0024	yaaY	DUF2575 domain-containing protein YaaY	2.436	1.28479	0.000476236	0.00105423	yes	up	mRNA	5.81	15.41	16.32	18.48	15.14	23.01	12.5133	18.8767
b3537	bcsF	putative cellulose biosynthesis protein BcsF	2.706	1.4363	0.000485861	0.00107438	yes	up	mRNA	16.86	18.99	16.51	24.82	28.62	24.54	17.4533	25.9933
b2197	ccmE	periplasmic heme chaperone	0.48	-1.05744	0.000496807	0.0010974	yes	down	mRNA	19.81	13.35	18.03	5.73	5.61	3.97	17.0633	5.10333
b1024	pgaA	partially deacetylated poly-beta-1%2C6-N-acetyl-D-glucosamine outer membrane porin	0.465	-1.10371	0.000559372	0.00122835	yes	down	mRNA	2.01	2.28	2.88	0.72	0.47	1	2.39	0.73
b3873	yihM	putative TIM barrel domain-containing protein YihM	2.144	1.10052	0.000569695	0.00125035	yes	up	mRNA	3.33	2.62	2.74	3.88	2.81	5.42	2.89667	4.03667
b3952	pflC	putative pyruvate formate-lyase 2 activating enzyme PflC	2.458	1.29745	0.000592782	0.00129825	yes	up	mRNA	2.13	1.97	1.56	3.62	3.13	2.16	1.88667	2.97
b3782	rhoL	rho operon leader peptide	0.309	-1.6936	0.000598914	0.00130963	yes	down	mRNA	894.99	886.57	704.06	95.65	106.61	265.38	828.54	155.88
b1012	rutA	pyrimidine oxygenase	0.44	-1.18456	0.000606987	0.00132583	yes	down	mRNA	3.76	4.91	3.67	1.53	0.84	1.18	4.11333	1.18333
b4514	ybfQ	inactive transposase YbfQ	0.029	-5.09772	0.000615916	0.00134186	yes	down	mRNA	2.34	2.49	1.74	0	0	0	2.19	0
b3395	hofM	DNA utilization protein HofM	2.032	1.02291	0.000639788	0.00139083	yes	up	mRNA	4.94	3.65	3.41	5.19	5.69	4.62	4	5.16667
b1494	pqqL	putative zinc peptidase	2.285	1.19237	0.000684535	0.0014834	yes	up	mRNA	0.69	0.78	0.56	0.72	1.1	1.19	0.676667	1.00333
b3036	ygiA	putative protein YgiA	0.45	-1.1514	0.000692122	0.00149826	yes	down	mRNA	30.19	40.27	35.11	9.55	7.59	11.3	35.19	9.48
b3380	yhfW	putative mutase YhfW	2.599	1.37808	0.000707178	0.00152844	yes	up	mRNA	1.63	1.12	0.75	1.57	2.25	2	1.16667	1.94
b3110	cyuP	putative D/L-serine transporter	2.07	1.04964	0.000723824	0.00156196	yes	up	mRNA	1.53	1.64	1.63	2.13	1.89	2.43	1.6	2.15
b0035	caiE	putative transferase CaiE	0.251	-1.99469	0.000783212	0.00168305	yes	down	mRNA	3.85	2.62	5.35	0.36	0.63	0.88	3.94	0.623333
b4034	malE	maltose ABC transporter periplasmic binding protein	0.389	-1.36326	0.000804214	0.00172727	yes	down	mRNA	2.55	2.01	2.72	0.68	0.52	0.63	2.42667	0.61
b2774	ygcW	putative deoxygluconate dehydrogenase	3.549	1.82722	0.000830624	0.00177935	yes	up	mRNA	0.96	0.63	0.53	1.66	1.32	1.85	0.706667	1.61
b1580	rspB	putative zinc-binding dehydrogenase RspB	2.503	1.32372	0.000840516	0.00179867	yes	up	mRNA	1.09	1.19	1.16	1.88	1.77	1.88	1.14667	1.84333
b1939	fliG	flagellar motor switch protein FliG	2	1.00005	0.000870292	0.00185852	yes	up	mRNA	2.31	2.51	2.77	3.62	3.14	3	2.53	3.25333
b1796	yoaG	DUF1869 domain-containing protein YoaG	43.247	5.43454	0.000894977	0.00190925	yes	up	mRNA	0	0	0	1.04	9.9	6.66	0	5.86667
b2110	yehC	putative fimbrial chaperone YehC	0.04	-4.63426	0.000898381	0.00191552	yes	down	mRNA	0.83	1.41	1.53	0	0	0.1	1.25667	0.0333333
b4412	hokC	protein HokC	3.312	1.7279	0.000942582	0.00200665	yes	up	mRNA	15.22	5.66	12.83	17.2	17.26	28.24	11.2367	20.9
b0236	prfH	putative peptide chain release factor	37.043	5.21113	0.000979243	0.00208146	yes	up	mRNA	0	0	0	0.75	0.4	1.25	0	0.8
b3262	yhdJ	DNA adenine methyltransferase	0.336	-1.57378	0.000980832	0.00208374	yes	down	mRNA	3.49	3.67	2.65	0.43	0.57	1.15	3.27	0.716667
b4678	yoeI	uncharacterized protein YoeI	0.085	-3.55099	0.00101017	0.00214167	yes	down	mRNA	83.55	100.48	130.3	0	10.74	0	104.777	3.58
b1674	ydhY	putative 4Fe-4S ferredoxin-type protein	0.165	-2.5999	0.00101595	0.00215171	yes	down	mRNA	2.56	2.18	2.54	0.11	0.1	0.58	2.42667	0.263333
b2072	pphC	protein-serine/threonine phosphatase PphC	4.254	2.08883	0.00104444	0.00220977	yes	up	mRNA	0.44	0.28	0.88	1.81	1.29	1.19	0.533333	1.43
b4411	ecnB	bacteriolytic entericidin B lipoprotein	2.572	1.36295	0.00109366	0.00230916	yes	up	mRNA	136.23	106.97	93.99	97.54	89.38	234.68	112.397	140.533
b2461	eutP	putative ethanolamine utilization protein EutP with nucleoside triphosphate hydrolase domain	0.279	-1.83923	0.00110787	0.00233795	yes	down	mRNA	5.37	4.74	4.92	1.27	0.42	0.99	5.01	0.893333
b0382	iraP	anti-adaptor protein for sigma(S) stabilization	0.175	-2.51118	0.00111155	0.00234451	yes	down	mRNA	16.37	7.26	9.58	0.45	1.19	1.76	11.07	1.13333
b4523	yciX	uncharacterized protein YciX	0.401	-1.31975	0.0011262	0.00237287	yes	down	mRNA	47.3	58.65	48.2	6.18	10.76	18.19	51.3833	11.71
b3455	livG	branched chain amino acid/phenylalanine ABC transporter ATP binding subunit LivG	2.348	1.23168	0.00117053	0.00246009	yes	up	mRNA	2.3	1.95	2.17	3.93	3.31	2.35	2.14	3.19667
b3336	bfr	bacterioferritin	0.497	-1.00896	0.00120131	0.00252349	yes	down	mRNA	348.41	335.05	324.83	71.79	64.92	182.38	336.097	106.363
b1021	pgaD	poly-N-acetyl-D-glucosamine synthase subunit PgaD	2.602	1.3799	0.0012388	0.00259034	yes	up	mRNA	3.11	3.75	4.36	5.56	4.54	8.17	3.74	6.09
b0588	fepC	ferric enterobactin ABC transporter ATP binding subunit	2.185	1.12755	0.00126506	0.00264121	yes	up	mRNA	2.33	2.42	1.81	3.17	2.87	3.2	2.18667	3.08
b1550	gnsB	Qin prophage%3B protein GnsB	0.095	-3.3939	0.00133734	0.00278645	yes	down	mRNA	274.84	291.59	291.87	3.59	3.09	34.58	286.1	13.7533
b4498	gatR	DNA-binding transcriptional repressor GatR%2C N-terminal fragment	2.258	1.17536	0.00147108	0.00304048	yes	up	mRNA	7.34	9.99	11.44	8.73	10.53	21.65	9.59	13.6367
b1690	ydiM	putative exporter YdiM	5.948	2.57239	0.00147763	0.00305095	yes	up	mRNA	0.13	0.11	0.19	0.55	0.48	0.58	0.143333	0.536667
b4685	yrbN	uncharacterized protein YrbN	0.422	-1.24571	0.0015643	0.00321394	yes	down	mRNA	998.46	1325.85	830.02	128.67	113.06	239.72	1051.44	160.483
b3719	yieL	putative hydrolase YieL	2.807	1.48925	0.00167209	0.00341645	yes	up	mRNA	0.59	0.62	0.98	0.98	1.51	1.44	0.73	1.31
b2882	xanQ	xanthine:H(+) symporter XanQ	0.47	-1.09046	0.001811	0.00368562	yes	down	mRNA	2.91	2.84	3.1	1.1	0.97	0.59	2.95	0.886667
b0770	ybhI	putative tricarboxylate transporter	3.923	1.9721	0.00183264	0.00372781	yes	up	mRNA	0.58	0.13	0.21	0.95	0.73	0.62	0.306667	0.766667
b0942	ycbU	putative fimbrial protein YcbU	2.675	1.41934	0.00194314	0.00393507	yes	up	mRNA	1.56	1.77	2.23	3.21	3.07	3.08	1.85333	3.12
b0351	mhpF	acetaldehyde dehydrogenase (acylating)	2.018	1.01277	0.00197514	0.00399595	yes	up	mRNA	2.53	2.44	3.6	2.77	3.78	4.5	2.85667	3.68333
b1731	cedA	cell division modulator	2.739	1.45364	0.00198321	0.00401029	yes	up	mRNA	12.09	5.48	9.11	16.85	9.63	16.18	8.89333	14.22
b0564	appY	DNA-binding transcriptional activator AppY	0.351	-1.51035	0.00205286	0.00413893	yes	down	mRNA	10.82	10.93	9.52	1.14	1.01	5.03	10.4233	2.39333
b2863	ygeQ	protein YgeQ	0.303	-1.72086	0.00209131	0.00421233	yes	down	mRNA	1.89	2.32	3.23	0.41	0.51	0.52	2.48	0.48
b4318	fimF	type 1 fimbriae minor subunit FimF	0.433	-1.20713	0.00223592	0.0044926	yes	down	mRNA	6.42	7.9	7.26	1.52	2.07	2.31	7.19333	1.96667
b1457	ydcD	uncharacterized protein YdcD	0.068	-3.88297	0.00226738	0.00454914	yes	down	mRNA	2.66	3.48	1.01	0.16	0	0.16	2.38333	0.106667
b4116	adiY	DNA-binding transcriptional activator AdiY	0.402	-1.31386	0.00236901	0.00474149	yes	down	mRNA	4.09	4.42	3.29	0.95	0.76	1.37	3.93333	1.02667
b0648	ybeU	DUF1266 domain-containing protein YbeU	3.527	1.81847	0.00239834	0.00479552	yes	up	mRNA	0.24	0.93	1.69	1.98	1.58	2.9	0.953333	2.15333
b0040	caiT	L-carnitine:gamma-butyrobetaine antiporter	0.458	-1.1281	0.00242111	0.00483869	yes	down	mRNA	2.42	1.89	2.25	0.77	0.62	0.54	2.18667	0.643333
b1893	insB-5	IS1 protein InsB	273.083	8.09319	0.00253303	0.00504766	yes	up	mRNA	0.17	0.01	0.17	62.62	0	3.97	0.116667	22.1967
b2372	yfdV	putative transport protein YfdV	4.108	2.03837	0.00265875	0.00528027	yes	up	mRNA	0.34	0.36	0.42	0.73	0.64	1.63	0.373333	1
b2165	psuG	pseudouridine-5'-phosphate glycosidase	5.484	2.45511	0.00268464	0.00532397	yes	up	mRNA	0.09	0.15	0.43	0.67	0.95	0.64	0.223333	0.753333
b1880	flhB	flagellar biosynthesis protein FlhB	2.699	1.43247	0.00274865	0.00544566	yes	up	mRNA	0.47	0.75	1.27	1.16	1.35	1.81	0.83	1.44
b1698	ydiR	putative electron transfer flavoprotein subunit YdiR	2.061	1.04301	0.00275507	0.00545575	yes	up	mRNA	2.74	2.62	1.62	3.14	3.37	2.71	2.32667	3.07333
b3586	yiaV	putative membrane fusion protein	2.479	1.30977	0.00281502	0.00555841	yes	up	mRNA	0.61	1.04	1.43	2.09	1.42	1.43	1.02667	1.64667
b2242	glpB	anaerobic glycerol-3-phosphate dehydrogenase subunit B	0.482	-1.05322	0.00292339	0.00576409	yes	down	mRNA	3.94	2.94	4.89	1.71	0.88	1.07	3.92333	1.22
b1317	ycjU	beta-phosphoglucomutase	5.05	2.33616	0.00297541	0.00586105	yes	up	mRNA	0.4	0.34	0.26	1.03	1.09	1.09	0.333333	1.07
b2460	eutQ	putative ethanolamine utilization protein EutQ	0.422	-1.24313	0.00308741	0.00606425	yes	down	mRNA	5.76	3.65	4.51	1.43	0.93	1.41	4.64	1.25667
b1625	cnu	H-NS- and StpA-binding protein	0.093	-3.43093	0.00320886	0.0062906	yes	down	mRNA	19.85	10.55	5.58	0	1.79	0	11.9933	0.596667
b3516	gadX	DNA-binding transcriptional dual regulator GadX	0.187	-2.41644	0.0032103	0.0062906	yes	down	mRNA	189.26	175.33	158.74	9.69	6.76	47.76	174.443	21.4033
b3134	agaW	N-acetyl-D-galactosamine specific PTS truncated enzyme IIC component	5.446	2.44527	0.00333726	0.00651763	yes	up	mRNA	0.51	0.65	0.5	2.33	1.37	2	0.553333	1.9
b4194	ulaB	L-ascorbate specific PTS enzyme IIB component	2.176	1.12144	0.00336375	0.00656627	yes	up	mRNA	5.33	10.71	7.53	10.69	9.88	11.03	7.85667	10.5333
b2241	glpA	anaerobic glycerol-3-phosphate dehydrogenase subunit A	0.482	-1.05162	0.00339972	0.00663019	yes	down	mRNA	2.68	2.63	4.3	1.43	0.66	0.92	3.20333	1.00333
b2258	arnF	undecaprenyl-phosphate-alpha-L-Ara4N flippase - ArnF subunit	2.86	1.51583	0.00341977	0.00666611	yes	up	mRNA	2.31	1.72	3.72	5.08	4.85	3.61	2.58333	4.51333
b2801	fucP	L-fucose:H(+) symporter	2.078	1.05486	0.00348417	0.00678523	yes	up	mRNA	1.73	2.01	2.7	3.98	1.6	3.16	2.14667	2.91333
b0616	citE	citrate lyase beta subunit	0.231	-2.11326	0.00355252	0.00691178	yes	down	mRNA	1.24	1.06	2.3	0.21	0.31	0.15	1.53333	0.223333
b4454	rdlD	-	2.181	1.12475	0.00362413	0.00703139	yes	up	mRNA	45.29	33.6	16.17	48.32	40.62	29.2	31.6867	39.38
b0018	mokC	regulatory protein MokC	2.209	1.14313	0.00370264	0.00716994	yes	up	mRNA	10.25	7.27	10.95	9.67	11.14	16.26	9.49	12.3567
b0303	rclB	DUF1471 domain-containing protein RclB	3.48	1.79927	0.00381393	0.00733366	yes	up	mRNA	8.29	7.75	8.17	5.56	11.62	30.84	8.07	16.0067
b4508	peaD	-	7.018	2.811	0.00382658	0.00735335	yes	up	mRNA	1.27	0.72	0	3.2	3.36	1.91	0.663333	2.82333
b0367	tauC	taurine ABC transporter membrane subunit	2.507	1.3258	0.0040032	0.00764754	yes	up	mRNA	1.3	1.02	1.39	2.57	1.92	1.41	1.23667	1.96667
b4579	yaiX	putative acyltransferase%2C N-terminal fragment	5.611	2.48829	0.0040799	0.00779045	yes	up	mRNA	1.02	0.87	0	2.36	1.21	3.23	0.63	2.26667
b0583	entD	phosphopantetheinyl transferase EntD	2.594	1.3751	0.00408567	0.00779785	yes	up	mRNA	0.86	2.2	1.86	2.8	2.37	3.06	1.64	2.74333
b3879	yihR	putative aldose 1-epimerase YihR	5.398	2.43254	0.00434608	0.00825655	yes	up	mRNA	0	0.3	0.35	0.95	0.78	0.51	0.216667	0.746667
b1050	yceK	DUF1375 domain-containing lipoprotein YceK	0.5	-1.00085	0.00471096	0.00890041	yes	down	mRNA	19.2	32.02	22.98	7.09	7.68	7.71	24.7333	7.49333
b0629	ybeF	putative LysR-type DNA-binding transcriptional regulator YbeF	0.382	-1.3879	0.00520534	0.00979843	yes	down	mRNA	2.1	2.14	2.34	0.39	0.46	0.77	2.19333	0.54
b0530	sfmA	putative fimbrial protein SfmA	0.426	-1.22943	0.00522488	0.0098307	yes	down	mRNA	5.88	5.74	8.41	1.34	1.3	2.8	6.67667	1.81333
b1374	pinR	Rac prophage%3B putative site-specific recombinase	0.459	-1.12231	0.00523283	0.00984118	yes	down	mRNA	9.52	8	7.21	1.22	3.16	2.74	8.24333	2.37333
b4319	fimG	type 1 fimbriae minor subunit FimG	0.39	-1.35678	0.00602801	0.0111897	yes	down	mRNA	8.46	6.22	4.01	2.08	1.44	1.08	6.23	1.53333
b1801	yeaV	putative transporter YeaV	2.45	1.29289	0.00631418	0.011693	yes	up	mRNA	0.67	1.1	0.36	1.26	1.01	1.18	0.71	1.15
b0366	tauB	taurine ABC transporter ATP binding subunit	2.248	1.16839	0.00654163	0.0120979	yes	up	mRNA	1.86	1.58	1.52	2.56	2.79	1.72	1.65333	2.35667
b4506	ykgO	putative ribosomal protein	18.834	4.23529	0.00655874	0.0121241	yes	up	mRNA	0	3.19	0	4.55	13.58	13.88	1.06333	10.67
b2489	hyfI	hydrogenase 4 catalytic subunit HyfI	2.443	1.28889	0.00684823	0.0126422	yes	up	mRNA	1.22	1.13	1.1	1.73	1.99	1.65	1.15	1.79
b1527	yneK	protein YneK	0.388	-1.36472	0.00741581	0.0136349	yes	down	mRNA	1.95	1.96	1.46	0.44	0.29	0.64	1.79	0.456667
b1707	ydiV	anti-FlhDC factor	0.211	-2.24349	0.00758977	0.0139236	yes	down	mRNA	18.04	17.84	13.54	1.76	0.41	4.72	16.4733	2.29667
b4521	ycgI	protein YcgI	2.43	1.28113	0.0076748	0.0140733	yes	up	mRNA	3.82	3.01	6.99	5.64	5.88	8.95	4.60667	6.82333
b3483	yhhH	PF15631 family protein YhhH	0.087	-3.51968	0.0078973	0.0144555	yes	down	mRNA	2.92	3.49	1.45	0	0.39	0	2.62	0.13
b4026	yjbE	uncharacterized protein YjbE	0.197	-2.34189	0.00801574	0.0146463	yes	down	mRNA	7.96	6.31	6.17	1.28	1.12	0	6.81333	0.8
b0502	ylbG	putative DNA-binding transcriptional regulator YlbG	2.033	1.02329	0.00810274	0.0147987	yes	up	mRNA	4.89	7.35	4.84	6.38	7.15	8.09	5.69333	7.20667
b1167	ymgC	protein YmgC	6.193	2.63057	0.00815457	0.0148801	yes	up	mRNA	8.75	19	13.27	16.49	15.68	114.62	13.6733	48.93
b0691	ybfG	PF10964 domain-containing protein YbfG	0.238	-2.06984	0.00821634	0.0149795	yes	down	mRNA	1.49	2.07	1.88	0.32	0.09	0.44	1.81333	0.283333
b1008	rutE	putative malonic semialdehyde reductase	0.386	-1.37493	0.00833522	0.0151694	yes	down	mRNA	3.83	3.26	2.93	0.8	0.81	0.84	3.34	0.816667
b3764	maoP	macrodomain Ori protein	0.323	-1.62897	0.00842024	0.0153038	yes	down	mRNA	230.62	269.81	248.43	23.36	30.74	94.29	249.62	49.4633
b0534	sfmF	putative fimbrial protein SfmF	3.909	1.96698	0.0086232	0.015645	yes	up	mRNA	0.93	0.47	0.55	1.87	0.89	2.1	0.65	1.62
b1495	yddB	putative TonB-dependent receptor	2.85	1.51101	0.00906306	0.0163924	yes	up	mRNA	0.15	0.28	0.18	0.45	0.27	0.44	0.203333	0.386667
b2385	ypdF	aminopeptidase	2.181	1.12505	0.0096198	0.0173384	yes	up	mRNA	1.66	0.67	1.36	1.75	1.84	1.51	1.23	1.7
b1025	dgcT	putative diguanylate cyclase DgcT	0.456	-1.13175	0.00982012	0.017653	yes	down	mRNA	2.39	2.6	1.88	0.57	0.39	1.13	2.29	0.696667
b3520	yhjB	putative DNA-binding transcriptional regulator YhjB	2.048	1.03391	0.00984638	0.0176925	yes	up	mRNA	2.99	3.44	2.38	3.37	2.97	5.26	2.93667	3.86667
b2375	yfdX	protein YfdX	2.096	1.06786	0.010333	0.0185022	yes	up	mRNA	2.79	2.02	1.8	2.82	2.58	3.43	2.20333	2.94333
b3946	fsaB	fructose-6-phosphate aldolase 2	0.485	-1.04347	0.0111609	0.0199239	yes	down	mRNA	4.75	4.16	4.07	1.44	1.27	1.3	4.32667	1.33667
b4546	ypeB	PF12843 family protein YpeB	2.103	1.07271	0.012158	0.0216368	yes	up	mRNA	5.49	5.93	5.44	6.12	6.1	9.54	5.62	7.25333
b4474	frlC	fructoselysine 3-epimerase	2.139	1.09709	0.0121625	0.0216368	yes	up	mRNA	1.88	1.27	2.66	3.8	1.71	2.47	1.93667	2.66
b4497	yeeL	putative glycosyltransferase%2C N-terminal fragment	0.262	-1.93381	0.0130381	0.0230847	yes	down	mRNA	0.97	1.02	1.11	0.12	0.05	0.37	1.03333	0.18
b0704	ybfC	uncharacterized protein YbfC	0.322	-1.63624	0.0137495	0.02424	yes	down	mRNA	3.07	2.2	3.85	0.25	0.44	1.18	3.04	0.623333
b0511	ybbW	putative allantoin transporter	2.979	1.57502	0.0138112	0.0243382	yes	up	mRNA	0.21	0.39	0.31	0.61	0.32	0.87	0.303333	0.6
b4017	arpA	regulator of acetyl CoA synthetase	0.07	-3.83438	0.0148332	0.0260278	yes	down	mRNA	0.1	0.36	0.13	0.03	0	0	0.196667	0.01
b4687	shoB	toxic peptide ShoB	2.121	1.08468	0.0149468	0.0262158	yes	up	mRNA	34.4	25.07	30.29	20.55	23.55	65.3	29.92	36.4667
b2930	yggF	fructose 1%2C6-bisphosphatase YggF	2.122	1.08522	0.0154743	0.0270718	yes	up	mRNA	2.63	1.05	1.31	2.38	2.67	1.65	1.66333	2.23333
b0560	nohD	DLP12 prophage%3B putative DNA-packaging protein NohD	3.013	1.59123	0.0159816	0.0278999	yes	up	mRNA	0.9	0.58	0.99	1.88	1.44	1.44	0.823333	1.58667
b3722	bglF	beta-glucoside specific PTS enzyme II/BglG kinase/BglG phosphatase	2.63	1.39493	0.0163035	0.0283897	yes	up	mRNA	0.62	0.4	0.23	0.67	1.06	0.36	0.416667	0.696667
b4525	ymjC	putative uncharacterized protein YmjC	0.249	-2.00393	0.0163984	0.0285428	yes	down	mRNA	17.9	16.72	21.87	1.04	5.4	0.95	18.83	2.46333
b1999	yeeP	CP4-44 prophage%3B putative GTP-binding protein	3.061	1.61401	0.016723	0.0290708	yes	up	mRNA	1.14	0.78	1.13	1.93	1.7	2.18	1.01667	1.93667
b2203	napB	periplasmic nitrate reductase cytochrome c550 protein	0.439	-1.18883	0.0167774	0.0291532	yes	down	mRNA	6.14	5.23	5.86	1.4	2.16	1.09	5.74333	1.55
b0508	hyi	hydroxypyruvate isomerase	3.326	1.73379	0.0179085	0.0310007	yes	up	mRNA	0.65	0.46	0.43	0.5	1.78	0.89	0.513333	1.05667
b4641	yoeH	-	3.322	1.73209	0.018579	0.0320535	yes	up	mRNA	6.1	3.49	2.99	6.61	5.1	11.7	4.19333	7.80333
b1915	yecF	DUF2594 domain-containing protein YecF	0.404	-1.30918	0.0201664	0.0346468	yes	down	mRNA	20.49	13.91	24.36	3.75	2.72	7.11	19.5867	4.52667
b3882	yihU	3-sulfolactaldehyde reductase	2.677	1.42044	0.0203819	0.0349879	yes	up	mRNA	0.99	0.31	0.63	1.13	0.75	1.43	0.643333	1.10333
b0363	yaiP	putative glucosyltransferase	3.31	1.72677	0.0208613	0.0357782	yes	up	mRNA	0.58	0.22	0.06	0.55	0.58	0.7	0.286667	0.61
b4755	yqhI	protein YqhI	5.019	2.32741	0.0209472	0.0358684	yes	up	mRNA	5.77	0	11.17	12.79	7.95	18.9	5.64667	13.2133
b4253	yjgL	protein YjgL	3.614	1.85352	0.0210823	0.0360397	yes	up	mRNA	0.08	0.14	0.2	0.19	0.22	0.58	0.14	0.33
b3366	nirD	nitrite reductase subunit NirD	2.436	1.28465	0.0216133	0.0368861	yes	up	mRNA	2.32	5.28	2.68	3.82	5.4	6.19	3.42667	5.13667
b4577	sgrS	-	3.21	1.68273	0.021887	0.0373325	yes	up	mRNA	3.34	5.01	2.47	3.67	6.39	9.83	3.60667	6.63
b1922	fliA	RNA polymerase%2C sigma 28 (sigma F) factor	3.953	1.98301	0.021893	0.0373325	yes	up	mRNA	0.36	0.2	0.35	0.46	0.65	1.17	0.303333	0.76
b0321	yahG	DUF1116 domain-containing protein YahG	2.146	1.10137	0.0219228	0.0373678	yes	up	mRNA	0.42	0.59	0.79	0.83	0.77	0.89	0.6	0.83
b0234	yafP	putative acyltransferase with acyl-CoA N-acyltransferase domain	2.293	1.19739	0.0235153	0.0399168	yes	up	mRNA	3.38	2.3	2.01	2.43	2.9	5.74	2.56333	3.69
b2333	yfcP	putative fimbrial protein YfcP	2.565	1.35919	0.0237628	0.0403036	yes	up	mRNA	0.87	1.78	1.21	2.97	1.19	2.26	1.28667	2.14
b0603	ybdO	putative LysR family DNA-binding transcriptional regulator YbdO	3.629	1.85969	0.0252254	0.0426262	yes	up	mRNA	0.09	0.46	0.27	0.56	0.43	0.97	0.273333	0.653333
b3718	yieK	putative glucosamine-6-phosphate deaminase YieK	2.092	1.06503	0.0255686	0.0431883	yes	up	mRNA	2.13	1.41	1.17	1.56	2.52	2.14	1.57	2.07333
b2939	yqgB	acid stress response protein YqgB	0.381	-1.39334	0.0256453	0.0433002	yes	down	mRNA	20.33	33.18	23.96	3.67	1.91	11.01	25.8233	5.53
b0938	elfA	putative laminin-binding fimbrial subunit	0.484	-1.04687	0.0258723	0.0436476	yes	down	mRNA	4.88	5.04	5.19	0.94	1.31	2.4	5.03667	1.55
b1925	fliS	flagellar biosynthesis protein FliS	2.143	1.09985	0.0264416	0.0445398	yes	up	mRNA	4.19	4.24	1.56	4.22	4.06	5.16	3.33	4.48
b4535	yniD	uncharacterized protein YniD	18.553	4.21356	0.0266159	0.0447918	yes	up	mRNA	0	0	0	19.18	5.33	20.96	0	15.1567
b4723	ymcF	protein YmcF	3.822	1.93445	0.026639	0.0448124	yes	up	mRNA	2.71	7.01	5.31	6.7	3.31	21.09	5.01	10.3667
b0533	sfmH	putative fimbrial adhesin protein SfmH	2.587	1.37146	0.0267923	0.0450519	yes	up	mRNA	0.32	0.96	0.64	0.63	0.95	1.69	0.64	1.09
b4110	yjcZ	uncharacterized protein YjcZ	2.469	1.30416	0.0269704	0.0453142	yes	up	mRNA	0.65	0.87	0.64	1.45	1.34	0.62	0.72	1.13667
b4620	yjbT	PF17089 family protein YjbT	2.041	1.0292	0.0278619	0.0466406	yes	up	mRNA	6.84	8.1	8.85	5.94	9.68	13.2	7.93	9.60667
b2353	tfaS	-	9.112	3.18782	0.0287519	0.0480717	yes	up	mRNA	0	0.71	0	0.95	1.3	1.85	0.236667	1.36667

## Sheet: Figure 6
Figure 6
Figure 6e
RP4-7 plasmid
	DSF (μg/mL)
	0			32			64			128
Fold change of conjugative transfer frequency	1	1	1	0.087309	0.055873	0.076408	0.05746	0.069815	0.063933	0.075742	0.069259	0.069048
Figure 6f
blaNDM-5-carrying plasmid E. coli L65
	DSF (μg/mL)
	0			32			64			128
Fold change of conjugative transfer frequency	1	1	1	0.243886	0.1715	0.235788	0.022485	0.02975	0.027772	0	0	0
Figure 6g
blaNDM-5-carrying plasmid K. pneumoniae C12
	DSF (μg/mL)
	0			32			64			128
Fold change of conjugative transfer frequency	1	1	1	0.687372	0.574286	0.542311	0.491954	0.48254	0.497371	0.073507	0.124082	0.090078
Figure 6h
mcr-1-carrying plasmid E. coli LD67-1
	DSF (μg/mL)
	0			32			64			128
Fold change of conjugative transfer frequency	1	1	1	0.192268	0.336136	0.260521	0.010135	0.010354	0.008875	0	0	0
Figure 6i
mcr-1-carrying plasmid E. coli LD93-1
	DSF (μg/mL)
	0			32			64			128
Fold change of conjugative transfer frequency	1	1	1	0.490028	0.69236	0.369546	0.004811	0.004758	0.005115	0	0	0

## Sheet: Figure 7
Figure 7
Figure 7b
	Log10 CFUs/thigh
Vehicle	6.31	6.33	6.09	6.6	7	7.18
COL (5)	5.96	5.54	5.28	5.32	6	5.76
DSF (20)	5.9	5.95	6.87	6.7	6.31	6.57
COL + DSF (5 + 10)	4.73	4.81	5.04	5.13	5.24	5.2
COL + DSF (5 + 20)	4.73	4.53	4.06	4.21	4.12	5.34
